# Supplementary material for: Acquisition of host-derived carbon in biomass of the ectomycorrhizal fungus Pisolithus microcarpus is correlated to fungal carbon demand and plant defences
Source: FEMS Microbiol Ecol. 2023 Mar 31;99(5):fiad037. doi: 10.1093/femsec/fiad037 (PMC10191194; doi:10.1093/femsec/fiad037)
Supplement: fiad037_Supplemental_Files [file fiad037_supplemental_files.zip]

Archive with 6 entries (6 files):
- Supp_data_captions.docx
- Supp_data_table_1.xlsx
- Supp_data_table_2.xlsx
- Supp_data_table_3.xlsx
- Supp_data_table_4.xlsx
- Supp_data_table_5.xlsx
