# Supplementary material for: Acquisition of host-derived carbon in biomass of the ectomycorrhizal fungus Pisolithus microcarpus is correlated to fungal carbon demand and plant defences
Source: FEMS Microbiol Ecol. 2023 Mar 31;99(5):fiad037. doi: 10.1093/femsec/fiad037 (PMC10191194; doi:10.1093/femsec/fiad037)
Supplement: fiad037_Supplemental_Files [file fiad037_supplemental_files.zip › Supp_data_table_1.xlsx]

## Sheet: Sheet1
Isolate	Collection site location	Collection site environment
Wil3	North Wilberforce, NSW, Australia	Near roadside, rural/urban, altitude = 15 m
P. micro A	Exact location unknown. Culture obtained from Collections of Ectomycorrhizal Fungi of the Trees–Microorganisms Interactions Unit (INRA-Nancy, France).	Isolated from an Australian eucalypt
SI9	Conjola National Park, NSW, Australia	In bushland, old sand dune, altitude = 44 m
MD06	Poum, New Caledonia	Near roadside, altitude = 700-900 m
R4	Royal National Park, NSW, Australia	Near roadside, altitude = 50 m
G5	Glenbrook, Blue Mountains, NSW, Australia	In bushland, altitude = 180 m
MW3	Mount Wilson, NSW, Australia	In bushland, altitude = 1028 m
Wil4	North Wilberforce, NSW, Australia	Near roadside, rural/urban, altitude = 15 m
R10	Royal National Park, NSW, Australia	Near roadside, altitude = 50 m
