# Supplementary material for: Acquisition of host-derived carbon in biomass of the ectomycorrhizal fungus Pisolithus microcarpus is correlated to fungal carbon demand and plant defences
Source: FEMS Microbiol Ecol. 2023 Mar 31;99(5):fiad037. doi: 10.1093/femsec/fiad037 (PMC10191194; doi:10.1093/femsec/fiad037)
Supplement: fiad037_Supplemental_Files [file fiad037_supplemental_files.zip › Supp_data_table_2.xlsx]

## Sheet: Sheet1
Species	Isolate	NCBI accession number
Pisolithus microcarpus	Wil3	KF683356
Pisolithus microcarpus	P. micro A	N/A (sequenced at HIE)
Pisolithus microcarpus	SI9	KF683381
Pisolithus microcarpus	MD06	N/A (sequenced at HIE)
Pisolithus microcarpus	R4	KF683349
Pisolithus microcarpus	G5	KF683371
Pisolithus microcarpus	MW3	KF683366
Pisolithus microcarpus	Wil4	KF683357
Pisolithus microcarpus	R10	KF683353
Pisolithus microcarpus	441 (reference isolate)	GCA_000827275.1 (genome assembly)
Pisolithus albus	SI12	N/A (sequenced at HIE)
Pisolithus tinctorius	E10	LK024184
Scleroderma citrinum	GUFREC-0356	MT994623
