# Supplementary material for: Acquisition of host-derived carbon in biomass of the ectomycorrhizal fungus Pisolithus microcarpus is correlated to fungal carbon demand and plant defences
Source: FEMS Microbiol Ecol. 2023 Mar 31;99(5):fiad037. doi: 10.1093/femsec/fiad037 (PMC10191194; doi:10.1093/femsec/fiad037)
Supplement: fiad037_Supplemental_Files [file fiad037_supplemental_files.zip › Supp_data_table_3.xlsx]

## Sheet: Sheet1
Species	Gene category	Gene name	Gene annotation	Fungal treatment
				Wil3	P. micro A	G5	MW3	MD06	SI9	R10	R4	Wil4	Plant only control
E. grandis	C transporter	Eucgr.H00389	Inositol transporter 1	-0.304905	0.471399	0.349625	-0.23372	0.145425	-0.407039	-0.267124	-0.334988	0.257482	-0.434768
E. grandis	C transporter	Eucgr.E02426	Inositol transporter 2	-0.480129	-0.190398	0.00718011	0.397363	-0.149278	0.179318	0.190197	-0.059761	-0.0736321	-0.137722
E. grandis	C transporter	Eucgr.E03900	Inositol transporter 4	0.479685	-0.0742641	-0.913526	-0.794974	1.1482	-0.364126	-0.579393	-0.537923	0.259629	-1.94694
E. grandis	C transporter	Eucgr.E03902	Inositol transporter 4	0.0778234	-0.164728	0.30103	-0.589897	-0.615162	0.106089	0.176846	0.465858	-0.127598	0.181074
E. grandis	C transporter	Eucgr.E03903	Inositol transporter 4	-0.507313	-0.00336233	-0.0412841	-0.0940637	0.384438	0.197462	0.147789	-0.271233	0.00232673	-0.136469
E. grandis	C transporter	Eucgr.A02911	Major facilitator superfamily protein	0.24455	-0.133842	-0.0272032	-0.128004	-0.429315	-0.0183911	-0.0195832	0.478046	-0.154992	-0.165586
E. grandis	C transporter	Eucgr.A02968	Major facilitator superfamily protein	-0.0644579	0.0209683	-0.093085	-0.00370972	-0.158239	0.0223437	0.00352808	0.180535	0.0657503	0.017977
E. grandis	C transporter	Eucgr.B01090	Major facilitator superfamily protein	0.0161462	-0.459641	-0.0668696	0.350445	-0.265636	0.178711	0.270863	0.0727935	-0.304126	-0.175662
E. grandis	C transporter	Eucgr.B02013	Major facilitator superfamily protein	0.269824	0.0843101	-0.107108	0.0135222	0.139455	-0.206328	-0.135948	0.0376849	-0.165648	0.255096
E. grandis	C transporter	Eucgr.B02014	Major facilitator superfamily protein	0.163925	0.46506	-0.154202	-0.107247	0.0665523	-0.615351	-0.375537	0.446356	-0.253408	-0.131833
E. grandis	C transporter	Eucgr.B02015	Major facilitator superfamily protein	0.0974389	0.510389	0.332398	-0.454475	0.320754	-0.0757051	-0.907508	-0.308489	-0.0315627	-1.07969
E. grandis	C transporter	Eucgr.B02016	Major facilitator superfamily protein	-0.499578	0.428762	-0.155681	-0.0617599	-0.130787	-0.20877	0.434444	0.253207	-0.379032	0.0377428
E. grandis	C transporter	Eucgr.B02017	Major facilitator superfamily protein	-0.229239	0.195621	-0.161075	0.26765	-0.00505796	-0.174135	-0.73166	-0.482166	0.767726	-0.805357
E. grandis	C transporter	Eucgr.B02019	Major facilitator superfamily protein	0.583779	0.305793	0.747293	-0.520057	-0.387444	-1.31941	-0.813549	-0.834638	0.672888	-0.383267
E. grandis	C transporter	Eucgr.B02020	Major facilitator superfamily protein	0.110528	0.837646	-0.0204127	-0.632391	0.716992	0.259464	-1.19961	-0.935697	-0.507954	0.0848575
E. grandis	C transporter	Eucgr.B02021	Major facilitator superfamily protein	0.933933	-0.00395583	0.205608	-1.25813	0.42462	-0.46612	-0.95639	-0.647261	0.379665	-1.28014
E. grandis	C transporter	Eucgr.B02023	Major facilitator superfamily protein	-0.0518592	0.273947	0.424131	-0.894383	0.951149	-0.547736	-0.756062	-0.856529	0.244352	-0.440243
E. grandis	C transporter	Eucgr.B02024	Major facilitator superfamily protein	0.346279	0.893136	-1.23077	-0.217104	0.380432	-0.711342	-0.982049	-0.522802	0.556179	0.499518
E. grandis	C transporter	Eucgr.B02025	Major facilitator superfamily protein	-0.185491	0.254536	0.235412	-0.295171	0.35864	0.574116	-0.858847	-1.08594	0.191587	0.0377589
E. grandis	C transporter	Eucgr.B02026	Major facilitator superfamily protein	0.198987	-0.277106	0.337808	0.155139	0.0347096	0.0135895	-0.479107	0.0823113	-0.252311	0.462003
E. grandis	C transporter	Eucgr.B02309	Major facilitator superfamily protein	-0.490302	-0.134384	-0.210965	-0.0333376	0.0933804	0.146262	0.321849	-0.00126765	0.154883	-0.161445
E. grandis	C transporter	Eucgr.D00650	Major facilitator superfamily protein	-0.00251144	0.0853664	-0.591593	-0.26098	0.475579	0.257703	0.0364416	-0.176844	-0.0795023	0.448472
E. grandis	C transporter	Eucgr.D01064	Major facilitator superfamily protein	-0.0346255	0.494274	0.418982	-0.463421	-1.08992	0.209626	-0.539893	-0.0576722	0.353936	-0.140903
E. grandis	C transporter	Eucgr.D01065	Major facilitator superfamily protein	-0.150022	0.0807593	0.454414	-0.265493	-0.509284	0.0543074	0.130981	-0.100564	0.0981635	-0.117851
E. grandis	C transporter	Eucgr.F00303	Major facilitator superfamily protein	-0.19793	0.33176	-0.154211	0.0493384	-0.225501	0.0205053	-0.133658	-0.137623	0.31741	0.458212
E. grandis	C transporter	Eucgr.F00319	Major facilitator superfamily protein	-0.308836	-0.127426	-0.290805	-0.198468	-0.817404	0.0430466	0.0770728	0.755134	0.319513	0.592504
E. grandis	C transporter	Eucgr.F00320	Major facilitator superfamily protein	0.0947562	-0.187305	-0.0938523	-0.0165101	-0.172246	0.165598	-0.197357	0.449283	-0.181752	0.278845
E. grandis	C transporter	Eucgr.F01701	Major facilitator superfamily protein	-0.174486	-0.0692744	-0.0144984	0.0379874	0.00345768	0.422572	0.19448	-0.132116	-0.425463	-0.187622
E. grandis	C transporter	Eucgr.F01888	Major facilitator superfamily protein	-0.0838913	-0.333875	0.405072	0.170586	-0.163611	-0.191134	0.223232	0.0640447	-0.265388	0.0596444
E. grandis	C transporter	Eucgr.G01111	Major facilitator superfamily protein	0.0899398	-0.0742352	0.109866	-0.0396398	0.134976	-0.0285952	-0.121707	-0.10677	0.0109078	0.0128525
E. grandis	C transporter	Eucgr.H01238	Major facilitator superfamily protein	0.0785574	-0.937417	-0.323711	0.361954	-0.465049	0.26145	0.410437	0.664845	-0.999773	0.305097
E. grandis	C transporter	Eucgr.H01261	Major facilitator superfamily protein	0.47758	-0.752792	-0.818423	0.390902	-0.975079	0.0829076	-0.0572036	0.855968	-0.32752	-0.486201
E. grandis	C transporter	Eucgr.H01278	Major facilitator superfamily protein	0.0620917	0.0473143	0.0586483	-0.01773	-0.006932	-0.0137823	0.135641	0.0418947	-0.359079	0.0820486
E. grandis	C transporter	Eucgr.H01551	Major facilitator superfamily protein	-0.647035	-1.19488	-0.913486	-1.40803	0.598797	0.688219	0.105448	-1.20135	1.25121	-0.0652878
E. grandis	C transporter	Eucgr.H01560	Major facilitator superfamily protein	-0.190622	-0.954346	-1.10567	0.113472	0.573411	0.232861	0.137789	-1.38694	0.937635	0.321892
E. grandis	C transporter	Eucgr.H01571	Major facilitator superfamily protein	0.535819	-0.0322809	-0.632715	0.068752	-0.17629	0.421733	-0.49337	-0.815904	0.460127	-0.184545
E. grandis	C transporter	Eucgr.H01584	Major facilitator superfamily protein	0.264331	-0.658702	-1.64207	0.52397	0.145396	0.520746	0.483552	-2.0123	0.287332	0.937866
E. grandis	C transporter	Eucgr.H01597	Major facilitator superfamily protein	-0.408452	-0.5836	0.940222	-0.874532	0.196083	-0.0146139	-1.63048	0.858865	-0.246532	-1.47719
E. grandis	C transporter	Eucgr.H01602	Major facilitator superfamily protein	-0.19312	0.19555	0.0607502	0.44023	-0.359606	0.0331032	-0.144848	-0.106489	-0.0825455	-0.510872
E. grandis	C transporter	Eucgr.H03539	Major facilitator superfamily protein	-0.0693747	-0.649589	-0.677951	1.25212	-0.470362	-0.131069	0.690886	-0.647637	-0.957408	0.730721
E. grandis	C transporter	Eucgr.H03662	Major facilitator superfamily protein	-0.197406	-0.939243	-0.0308594	0.818355	0.121351	-0.182852	0.50397	-0.0761424	-0.919394	-0.308681
E. grandis	C transporter	Eucgr.H04438	Major facilitator superfamily protein	-0.367533	-0.29018	-0.137498	0.205805	-0.216567	0.240277	-0.110728	0.40562	0.0732164	-0.133519
E. grandis	C transporter	Eucgr.H04439	Major facilitator superfamily protein	-0.229506	-0.0483114	0.0741654	0.0550438	0.422745	0.0416173	-0.0276852	-0.301272	-0.110774	0.434462
E. grandis	C transporter	Eucgr.H04440	Major facilitator superfamily protein	-0.0165729	0.00403597	0.313191	-0.253955	0.150479	-0.0990599	0.0149795	-0.205786	0.00933396	0.11148
E. grandis	C transporter	Eucgr.H04441	Major facilitator superfamily protein	-0.727869	0.0229113	0.346291	0.351025	-0.119051	0.427747	-0.361039	0.125546	-0.518713	-0.316836
E. grandis	C transporter	Eucgr.H04798	Major facilitator superfamily protein	0.0561849	-0.232544	0.190589	0.264155	-0.316326	0.016864	0.0826886	-0.00654966	-0.155756	-0.223627
E. grandis	C transporter	Eucgr.H04799	Major facilitator superfamily protein	0.243512	-0.150663	-0.10314	-0.532148	0.178527	0.335044	0.161537	-0.266493	-0.074299	0.0413529
E. grandis	C transporter	Eucgr.H04800	Major facilitator superfamily protein	0.572171	-0.368124	-0.176547	0.00985762	-0.907847	-1.24502	0.0134729	0.418645	0.628392	-1.07232
E. grandis	C transporter	Eucgr.I00633	Major facilitator superfamily protein	0.044778	-0.135514	0.0487145	-0.330646	0.135094	0.0265728	0.261215	-0.0462478	-0.0817456	0.166921
E. grandis	C transporter	Eucgr.I01458	Major facilitator superfamily protein	-0.0429962	0.0851731	0.168665	-0.448319	0.0642356	-0.277154	-0.169794	-0.32578	0.636032	0.150651
E. grandis	C transporter	Eucgr.I02436	Major facilitator superfamily protein	0.410464	-0.69474	0.0161967	-0.0324153	-0.252331	0.529915	-0.468565	0.059993	0.0221436	-0.748883
E. grandis	C transporter	Eucgr.I02437	Major facilitator superfamily protein	-0.567496	0.614375	-0.519434	-0.887108	0.615229	-0.120546	-0.284808	-2.46799	1.07227	-0.741859
E. grandis	C transporter	Eucgr.I02438	Major facilitator superfamily protein	-0.358282	0.0212129	1.24416	-0.193718	-0.449604	-0.152451	-0.476764	-0.17973	-0.45696	-0.0453253
E. grandis	C transporter	Eucgr.I02439	Major facilitator superfamily protein	-0.0557993	-0.251193	0.146943	0.114196	-0.0672893	-0.101346	0.189331	0.198522	-0.262235	0.157841
E. grandis	C transporter	Eucgr.I02474	Major facilitator superfamily protein	0.532912	0.089977	-1.95039	0.0685391	0.485035	-0.646948	1.32185	-1.93417	-1.38981	0.143064
E. grandis	C transporter	Eucgr.K00178	Major facilitator superfamily protein	-0.542425	-0.373485	0.708491	-0.151523	0.485957	-0.584615	-0.372824	-1.13442	0.775637	-0.406802
E. grandis	C transporter	Eucgr.K00963	Major facilitator superfamily protein	-0.0255885	-0.143105	0.0517004	0.0975858	-0.012583	0.151861	0.0425616	0.0535729	-0.259368	0.290731
E. grandis	C transporter	Eucgr.K00965	Major facilitator superfamily protein	-0.046539	-0.707414	-0.640131	0.57235	-0.52582	0.648736	0.0582863	0.392146	-0.567473	0.52693
E. grandis	C transporter	Eucgr.K00966	Major facilitator superfamily protein	-0.0487805	-0.0841935	-0.37059	0.0363502	-0.062766	0.350065	0.18641	-0.0443869	-0.0720613	0.396387
E. grandis	C transporter	Eucgr.K00967	Major facilitator superfamily protein	0.0406189	0.0585231	0.0899299	-0.451128	0.1595	0.104229	0.262086	-0.296796	-0.10599	0.081049
E. grandis	C transporter	Eucgr.K00968	Major facilitator superfamily protein	-0.244084	-0.136376	0.448337	-0.214857	0.234791	-1.06157	0.327659	0.147257	0.00211084	0.015309
E. grandis	C transporter	Eucgr.A01497	Nodulin MtN3	-0.262699	1.06552	0.812708	-0.815835	-0.930468	-0.916402	-1.05654	-0.276815	0.473267	-0.331454
E. grandis	C transporter	Eucgr.D00354	Nodulin MtN3 (EgSWEET)	0.601819	-0.493918	0.89244	-0.175828	-0.382667	0.481643	-0.441128	-1.4397	-0.39185	-0.87479
E. grandis	C transporter	Eucgr.F01371	Nodulin MtN3 (EgSWEET)	0.0989954	-0.294116	0.0125368	-0.12423	0.118392	-0.077673	0.109943	0.267925	-0.19957	-0.126497
E. grandis	C transporter	Eucgr.F03230	Nodulin MtN3 (EgSWEET)	0.174746	-0.225633	-0.0516045	0.17633	0.337669	-0.186826	0.0980947	-0.227386	-0.227088	-0.0716999
E. grandis	C transporter	Eucgr.H04550	Nodulin MtN3 (EgSWEET)	-0.183528	0.568973	-0.0653001	-0.772783	0.143442	0.347545	-1.40073	0.256375	0.195107	0.0244081
E. grandis	C transporter	Eucgr.F02749	Nodulin MtN3 (EgSWEET1)	0.2413	-1.17238	-0.436062	-0.303595	-2.75819	-2.06945	-1.10987	2.03919	-0.208663	-0.361971
E. grandis	C transporter	Eucgr.F02750	Nodulin MtN3 (EgSWEET1)	0.510741	-1.20227	-0.396353	-0.398565	0.12128	0.301911	0.462667	0.713197	-1.81481	-2.79596
E. grandis	C transporter	Eucgr.F02751	Nodulin MtN3 (EgSWEET1)	0.32933	-2.43814	1.12896	0.788371	-0.443025	-0.446698	-1.01097	0.200514	-0.915163	-2.06961
E. grandis	C transporter	Eucgr.H04549	Nodulin MtN3 (EgSWEET16)	0.43005	0.394341	0.0411383	0.382501	-0.053793	0.204614	-0.694441	-0.556054	-0.756415	-0.11285
E. grandis	C transporter	Eucgr.A00254	Nucleotide-sugar transporter	0.0442852	-0.0264907	0.305447	-0.034549	-0.00101523	-0.196187	-0.0861771	0.052094	-0.114116	0.0494556
E. grandis	C transporter	Eucgr.E00839	Nucleotide-sugar transporter	0.0478977	0.028362	0.109321	-0.0995135	-0.0276193	-0.27131	0.0116455	0.145938	0.0145857	-0.304528
E. grandis	C transporter	Eucgr.H04785	Nucleotide-sugar transporter	-0.152417	-0.0537248	-0.0725767	-0.0913896	0.135942	-0.154774	0.198104	-0.0164272	0.156145	0.147353
E. grandis	C transporter	Eucgr.I01538	Nucleotide-sugar transporter	-0.140302	-0.00609911	0.436656	-0.0956343	0.111011	-0.343871	0.0492023	-0.0104763	-0.13258	-0.0268737
E. grandis	C transporter	Eucgr.K02307	Organic cation/carnitine transporter 1	-0.4825	1.23541	1.195	-0.962687	-0.942535	-1.27785	-1.23578	-0.680971	0.19678	-0.379123
E. grandis	C transporter	Eucgr.F04367	Organic cation/carnitine transporter 2	-0.40645	0.844973	-0.361239	-0.652968	-0.973327	-0.517133	0.538916	-0.297621	0.641788	0.316114
E. grandis	C transporter	Eucgr.F04368	Organic cation/carnitine transporter 3	0.111932	-0.11577	-0.523803	0.738199	-0.523561	-0.0764114	0.3251	-0.316573	-0.100028	-0.714781
E. grandis	C transporter	Eucgr.L03178	Organic cation/carnitine transporter 4	0.334182	0.878078	-0.280396	-0.519995	-1.8305	0.52443	-1.01546	0.610212	-0.643887	-0.935506
E. grandis	C transporter	Eucgr.F02507	Plastidic glucose translocator	-0.178992	0.0448797	-0.213391	0.122196	-0.19953	0.104929	0.144439	0.216857	-0.119652	0.190109
E. grandis	C transporter	Eucgr.C01038	Polyol/monosaccharide transporter 5	0.281124	-0.107598	0.0317714	0.678343	-1.01008	-0.336153	0.236477	0.131261	-0.573198	-0.66923
E. grandis	C transporter	Eucgr.C03836	Polyol/monosaccharide transporter 5	0.371658	-0.0236999	0.112292	0.383397	-0.595479	-0.0107109	-0.270653	-0.130926	-0.088525	0.423621
E. grandis	C transporter	Eucgr.C03840	Polyol/monosaccharide transporter 5	-0.0435822	0.135524	-0.883101	-0.369656	0.0998786	0.679	-0.0728633	-0.136251	0.113374	0.224642
E. grandis	C transporter	Eucgr.G00450	Polyol/monosaccharide transporter 5	-0.0271668	0.509026	0.260668	0.0828553	-0.239111	0.20438	-0.250281	-0.901583	-0.0544965	0.271706
E. grandis	C transporter	Eucgr.G00453	Polyol/monosaccharide transporter 5	-0.274906	0.101449	-0.38811	0.105252	-0.970435	-0.0364622	0.155116	0.854353	-0.227726	0.364765
E. grandis	C transporter	Eucgr.I01255	Polyol/monosaccharide transporter 5	-0.349044	-0.158009	-1.42466	0.722194	-0.638792	0.540293	0.274963	0.205203	-0.256513	-0.11675
E. grandis	C transporter	Eucgr.L02540	Polyol/monosaccharide transporter 5	0.288501	0.156131	-0.598028	-0.147402	0.243952	0.467599	0.22391	-1.29321	-0.0621592	-0.473045
E. grandis	C transporter	Eucgr.B03418	Sucrose transporter 2	0.058854	-0.0967804	0.317338	-0.117241	-0.00800536	-0.194431	-0.0774323	-0.0340052	0.0873733	-0.0262027
E. grandis	C transporter	Eucgr.F00464	Sucrose transporter 4	-0.400361	-0.239571	0.0809497	0.243073	0.11693	0.162643	0.119979	0.0177857	-0.232388	0.0939544
E. grandis	C transporter	Eucgr.F04137	Sucrose-proton symporter 2	0.325454	-0.551665	-1.47704	0.797068	-0.446602	0.464626	0.450138	-0.305863	-0.558387	-0.23239
E. grandis	C transporter	Eucgr.F04138	Sucrose-proton symporter 2	-0.183982	0.136243	-0.913611	-0.160963	0.426549	0.670636	-0.192679	0.122489	-0.522783	0.636972
E. grandis	C transporter	Eucgr.F04144	Sucrose-proton symporter 2	-0.421932	0.00350345	-1.54719	0.0767102	0.511357	0.590511	0.411893	-0.751232	-0.00193241	0.0181308
E. grandis	C transporter	Eucgr.D00720	Sugar transporter 1	-0.405593	-0.319732	-0.212073	0.554009	-0.229144	0.308978	0.189993	0.0717766	-0.271148	0.0435636
E. grandis	C transporter	Eucgr.C03786	Sugar transporter 14	-0.513684	-0.873295	-0.200914	0.697286	-0.278278	0.168058	0.648187	0.191393	-0.724906	0.085879
E. grandis	C transporter	Eucgr.C04064	Sugar transporter protein 7	-0.351204	-0.984156	-0.473532	0.55393	0.170541	0.478163	0.652927	-0.0908913	-1.02174	-0.0240445
E. grandis	C transporter	Eucgr.F01805	Tonoplast monosaccharide transporter 2	0.245956	-0.278143	0.337631	0.449247	-0.835714	-0.564365	-0.0625272	0.457733	-0.334721	-0.340887
E. grandis	C transporter	Eucgr.F03585	Tonoplast monosaccharide transporter 2	-0.283634	0.0187777	-0.227239	-0.157965	0.0240908	0.135191	-0.346241	0.5945	0.00456202	0.303587
E. grandis	C transporter	Eucgr.G01880	Tonoplast monosaccharide transporter 2	-0.0872115	-0.2207	-0.3107	0.0705343	-0.0898499	0.109807	0.18139	0.406907	-0.208171	0.393115
E. grandis	C transporter	Eucgr.I01534	Tonoplast monosaccharide transporter 2	0.142694	0.195835	0.159696	-0.800642	-0.260979	-0.230227	-0.945202	0.567921	0.454953	0.0404871
E. grandis	C transporter	Eucgr.I02208	Tonoplast monosaccharide transporter 2	1.13352	-1.45394	0.38337	0.765001	-1.41043	-0.438607	0.563777	-2.18524	-0.677543	-1.34426
E. grandis	C transporter	Eucgr.I02209	Tonoplast monosaccharide transporter 3	-0.35061	-1.11271	-0.10168	1.28274	-0.397185	-0.156259	0.352114	-0.422289	-0.49611	-0.680847
E. grandis	C transporter	Eucgr.H00419	UDP-galactose transporter 6	0.104958	-0.0309919	0.220422	-0.134734	0.242038	-0.262752	-0.113702	-0.237727	0.112933	-0.0135187
P. microcarpus	C transporter	Pm677923	Clc chloride channel	-0.330816	-0.0801863	-0.183221	-0.00464966	0.0431216	0.0657202	0.251328	0.154994	0.00114482
P. microcarpus	C transporter	Pm100070	Major facilitator superfamily protein	-0.637916	0.068056	0.230456	-0.0916211	-0.0263287	0.923352	-0.68788	-0.288589	-0.185272
P. microcarpus	C transporter	Pm105719	Major facilitator superfamily protein	-0.266627	0.273275	-0.0393955	-0.0465511	-0.308743	0.475633	-0.0784227	-0.664598	0.313884
P. microcarpus	C transporter	Pm113068	Major facilitator superfamily protein	-0.274636	0.184882	0.0282454	0.353092	-0.0212048	0.148114	-0.0359139	-0.26009	-0.259165
P. microcarpus	C transporter	Pm119742	Major facilitator superfamily protein	0.075539	-0.1712	-1.10321	-1.24519	-1.58278	0.887641	0.941574	0.406898	-0.433685
P. microcarpus	C transporter	Pm171041	Major facilitator superfamily protein	-1.47816	-0.183555	-0.560574	-0.196042	0.634869	-0.637608	0.0750588	1.17157	-0.498173
P. microcarpus	C transporter	Pm28970	Major facilitator superfamily protein	-0.0604245	-0.139387	-0.0773765	0.441295	-0.175543	-0.139615	0.11094	-0.289914	0.184513
P. microcarpus	C transporter	Pm419575	Major facilitator superfamily protein	-0.311109	0.131659	0.17445	-0.0813603	-0.0156054	0.213779	-0.170691	-0.533547	0.374611
P. microcarpus	C transporter	Pm457429	Major facilitator superfamily protein	0.480668	-0.431035	0.587693	-4.58376	0.476589	-0.855328	-0.506231	-0.693485	1.03684
P. microcarpus	C transporter	Pm488619	Major facilitator superfamily protein	0.0956243	-0.317486	-0.407852	-0.191207	0.42543	-0.0619046	0.575695	-0.374099	-0.0947519
P. microcarpus	C transporter	Pm498603	Major facilitator superfamily protein	-0.127589	-0.396859	-0.303982	0.247356	-0.665603	0.0250895	0.464946	0.480242	-0.144208
P. microcarpus	C transporter	Pm579566	Major facilitator superfamily protein	0.657531	0.398819	0.520575	-3.35857	0.512481	0.578316	-2.95935	-3.30833	0.508983
P. microcarpus	C transporter	Pm604537	Major facilitator superfamily protein	0.506731	-0.0838599	1.00804	-2.4712	-0.757047	1.20976	-9.09321	-2.6436	0.462126
P. microcarpus	C transporter	Pm650915	Major facilitator superfamily protein	-0.65921	0.936507	-0.598185	-0.880157	0.152269	-0.25687	0.747497	-0.602669	-0.0538462
P. microcarpus	C transporter	Pm654975	Major facilitator superfamily protein	-0.415941	-0.360045	0.20558	0.195594	-0.0969864	0.513686	0.0325432	-0.361065	0.0127885
P. microcarpus	C transporter	Pm672928	Major facilitator superfamily protein	-0.0664711	-0.654944	-0.222546	0.40035	-0.0833504	0.422251	0.340557	-0.197301	-0.302683
P. microcarpus	C transporter	Pm673279	Major facilitator superfamily protein	-0.39588	0.179169	-0.207349	0.831259	-0.691142	0.650582	-0.267352	-0.515978	-0.428465
P. microcarpus	C transporter	Pm674441	Major facilitator superfamily protein	-0.0830203	-0.0488888	-0.314847	-0.18009	0.164316	-0.191127	0.617999	-0.134088	-0.0587293
P. microcarpus	C transporter	Pm676370	Major facilitator superfamily protein	-0.381706	-0.246678	-0.0797079	0.304387	-0.117188	-0.380003	0.494765	0.0842059	0.0688478
P. microcarpus	C transporter	Pm677567	Major facilitator superfamily protein	-0.692381	-0.542054	-0.0291519	0.585078	-0.492012	0.228603	0.0319475	0.348209	0.0512427
P. microcarpus	C transporter	Pm678263	Major facilitator superfamily protein	-1.64888	0.267033	-1.3344	0.547055	0.335619	0.590455	0.257874	-0.161845	-0.390455
P. microcarpus	C transporter	Pm683568	Major facilitator superfamily protein	-0.0883333	-0.336631	0.0369678	0.243899	0.0373462	-0.0731041	0.152141	0.164799	-0.237325
P. microcarpus	C transporter	Pm688492	Major facilitator superfamily protein	-0.519135	-0.422794	0.310769	-0.22094	-0.52934	0.265833	0.266264	0.635558	-0.310384
P. microcarpus	C transporter	Pm9181	Major facilitator superfamily protein	1.31147	-0.202399	-1.38448	0.851308	-0.458869	-1.36456	-0.513227	-0.253514	-0.31046
P. microcarpus	C transporter	Pm94735	Major facilitator superfamily protein	0.130561	0.0471853	0.141182	0.0754509	-0.148778	-0.428069	0.299134	-0.119474	-0.121336
P. microcarpus	C transporter	Pm15646	Sugar transporter	-2.09358	0.96579	-4.36116	-3.37539	-3.76524	2.69208	-4.15167	-5.82579	-4.1165
P. microcarpus	C transporter	Pm681037	Sugar transporter	-0.131168	-0.0792902	0.319798	0.34276	-0.183157	-0.108922	0.0566259	-0.0687917	-0.281864
P. microcarpus	C metabolism	Pm110989	Fructokinase	-0.559855	0.0453366	0.00924621	-0.282956	0.34342	0.462698	-0.492287	0.0957249	0.0496229
P. microcarpus	C metabolism	Pm12635	Fructokinase	0.227639	0.532928	0.368772	-3.29182	0.578034	-1.37795	0.61831	-0.0933158	-0.646481
P. microcarpus	C metabolism	Pm12636	Fructokinase	0.470813	-0.0292582	0.474642	-0.72936	-0.700781	-0.501318	0.530336	0.378246	-0.796574
P. microcarpus	C metabolism	Pm14985	Fructokinase	-0.277321	-0.911211	0.57363	-0.930566	0.880293	0.567697	-0.4785	-0.621397	-0.0899518
P. microcarpus	C metabolism	Pm570660	Fructokinase	0.318495	1.0333	-0.457242	-0.689562	0.316746	0.232668	0.111455	-2.27784	-0.619718
P. microcarpus	C metabolism	Pm60756	Fructokinase	-0.548029	-0.120324	-0.0916707	-0.307747	-0.463286	0.188826	0.446997	0.469591	0.051919
P. microcarpus	C metabolism	Pm21004	Galactinol synthase	-0.251562	-0.0723759	-0.312782	0.556699	-0.133998	0.175731	0.374043	-0.319599	-0.331257
P. microcarpus	C metabolism	Pm91096	Galactinol synthase	-0.573574	-0.207223	-0.356554	0.366776	0.227954	0.0354424	-0.170227	0.383847	0.00257691
P. microcarpus	C metabolism	Pm683186	Glycogen synthase	-1.1453	-0.0542489	-0.694334	-0.4078	-0.183543	0.402302	1.01295	0.246206	-0.309774
P. microcarpus	C metabolism	Pm103455	Hexokinase	-0.731434	0.0422823	0.0414014	-0.731571	0.12701	0.787464	-0.362155	0.482189	-0.427277
P. microcarpus	C metabolism	Pm672084	Hexokinase	-0.362668	-0.0275978	-0.0899873	-0.458525	0.0803339	-0.240487	0.46856	0.450385	-0.120127
P. microcarpus	C metabolism	Pm229317	Inositol-1 phosphatase	0.334919	-0.116181	0.0377285	-0.159685	0.623097	0.0362567	-0.756475	-0.428456	-0.00908238
P. microcarpus	C metabolism	Pm87642	Inositol-1-phosphatase	0.17772	0.474133	-0.789247	-0.730996	0.219894	-0.304349	0.492086	-0.331365	0.167319
P. microcarpus	C metabolism	Pm683587	Myo-inositol-1-phosphate synthase	-0.206648	0.556267	-0.0722388	-1.03476	0.138648	0.317533	-0.594718	0.369701	-0.116528
P. microcarpus	C metabolism	Pm685964	Myo-inositol-1-phosphate synthase	-0.389232	-0.279888	0.0381993	-1.91454	0.120975	0.418589	0.334048	0.737899	-0.380179
P. microcarpus	C metabolism	Pm688991	Mannitol dehydrogenase	-0.308554	-2.06102	-0.592576	-1.53391	-3.65065	-0.794019	-0.884296	2.41384	-1.2605
P. microcarpus	C metabolism	Pm676950	Phosphoglucose isomerase	-0.688498	-0.131603	-0.455071	-0.48616	0.134594	0.154098	0.0516531	0.871991	-0.0798781
P. microcarpus	C metabolism	Pm10496	Trehalase	-0.411318	-0.197181	0.11439	0.394539	-0.152596	0.250332	0.354181	-0.523176	-0.127271
P. microcarpus	C metabolism	Pm24996	Trehalase	1.15031	-0.359039	0.154343	-3.27996	-2.33507	0.573855	-0.827236	0.490008	0.176442
P. microcarpus	C metabolism	Pm498583	Trehalase	-0.105499	-0.0936995	0.130785	0.118208	-0.407451	-0.439188	0.439469	-0.0189768	0.161672
P. microcarpus	C metabolism	Pm685802	Trehalase	-0.348252	-0.800527	0.108651	0.285257	-0.649534	-0.0779121	0.311315	0.823429	-0.418663
P. microcarpus	C metabolism	Pm16818	Trehalose-6-phosphate phosphatase	-1.00676	0.683998	1.03884	-1.18572	-3.29239	0.688323	-0.757256	-0.534459	0.491658
P. microcarpus	C metabolism	Pm16821	Trehalose-6-phosphate phosphatase	-0.437137	0.179116	-0.526615	0.78343	0.465264	0.0473633	-0.467409	-0.724279	-0.0420037
P. microcarpus	C metabolism	Pm680790	Trehalose-6-phosphate phosphatase	-0.159964	-0.860909	0.0322652	-1.06253	0.771779	0.868039	-1.30002	0.0296409	0.128962
P. microcarpus	C metabolism	Pm115962	Trehalose-6-phosphate synthase	-0.445786	-0.147905	0.0615875	0.205388	-0.0240727	0.430977	-0.13637	-0.707087	0.392522
P. microcarpus	C metabolism	Pm16819	Trehalose-6-phosphate synthase	-1.10227	0.109721	0.429153	-2.31056	-0.516161	0.977782	0.614976	-1.75427	0.496259
P. microcarpus	C metabolism	Pm677150	Trehalose-6-phosphate synthase	-0.275549	-0.146673	-0.130773	0.01299	0.127539	-0.084775	0.255859	0.0714756	0.0948416
P. microcarpus	C metabolism	Pm86389	Xylose dehydrogenase	-0.425809	-0.895652	0.113798	-0.369178	0.107975	0.150465	-0.0504731	0.853071	-0.148521
P. microcarpus	C metabolism	Pm671375	Xylose reductase	-0.303543	-0.378337	-0.154947	-0.607944	0.412796	0.612939	-0.625555	0.595419	-0.240582
