# Supplementary material for: Acquisition of host-derived carbon in biomass of the ectomycorrhizal fungus Pisolithus microcarpus is correlated to fungal carbon demand and plant defences
Source: FEMS Microbiol Ecol. 2023 Mar 31;99(5):fiad037. doi: 10.1093/femsec/fiad037 (PMC10191194; doi:10.1093/femsec/fiad037)
Supplement: fiad037_Supplemental_Files [file fiad037_supplemental_files.zip › Supp_data_table_4.xlsx]

## Sheet: Sheet1
Gene name	Pearson’s correlation coefficient (with C values)	C-related functional category	GO term	Annotation	Normalised gene expression values
					Wil3	P. micro A	G5	MW3	MD06	SI9	R10	R4	Wil4	Plant only control
Eucgr.B01970.v2.0	0.757361			Domain of unknown function (DUF1995)	24.7661	9.18213	10.32	2.63578	9.42164	5.93159	3.88002	3.52788	8.93909	2.63228
Eucgr.C02066.v2.0	0.744746				67.4212	28.6636	38.1779	8.34328	24.896	21.4053	13.6658	17.8883	23.8157	9.2135
Eucgr.B01795.v2.0	0.737344	Transcription regulation	GO:0046872,GO:0008270	C2H2 and C2HC zinc fingers superfamily protein	175.68	116.384	111.652	93.5257	96.3432	111.959	107.997	108.941	110.634	89.3679
Eucgr.L01172.v2.0	0.728425				27.111	16.7471	4.52284	2.96468	9.68388	3.51523	1.54284	6.88474	5.1641	1.75018
Eucgr.C02530.v2.0	0.723492	Growth/cell cycle regulation		ATP-dependent caseinolytic (Clp) protease/crotonase family protein	107.364	18.2617	34.0843	0.670674	2.33366	12.1438	5.8376	17.7389	12.2407	6.19828
Eucgr.H02535.v2.0	0.708324	Growth/cell cycle regulation, transcription regulation	GO:0046983,GO:0008171	O-methyltransferase family protein	22.8722	7.35901	10.1632	5.10593	11.3795	8.31405	5.94758	2.81	2.67631	3.60299
Eucgr.C03872.v2.0	0.707077	Stress response, transporter	GO:0046872,GO:0030001	Heavy metal transport/detoxification superfamily protein	162.109	68.5	94.9794	43.9331	69.9359	45.624	47.798	31.3455	79.9724	24.0991
Eucgr.G01625.v2.0	0.696671	Growth/cell cycle regulation, transcription regulation	GO:0008168	S-adenosyl-L-methionine-dependent methyltransferases superfamily protein	11.4361	10.7295	6.309	1.56711	2.67916	2.31439	4.0728	1.69661	5.10015	1.201
Eucgr.K02560.v2.0	0.692986	Growth/cell cycle regulation, transcription regulation	GO:0006412,GO:0005840,GO:0003735	Ubiquitin extension protein 1	1276.78	659.845	745.773	52.6291	636.204	485.934	34.5141	55.3304	650.423	42.1785
Eucgr.K02337.v2.0	0.687844	Defence/disease resistance, host-fungus interaction, stress response		Hydroxyproline-rich glycoprotein family protein	333.882	225.189	244.709	211.247	255.244	228.403	228.256	224.197	246.222	213.655
Eucgr.H04945.v2.0	0.687831				17.1195	10.4782	6.0664	3.59234	6.65897	6.78261	1.67474	3.3416	7.78648	6.06655
Eucgr.K01714.v2.0	0.686005				32.2883	21.0202	23.2914	6.69556	20.0274	12.2259	7.78236	5.75609	13.4314	7.71511
Eucgr.D01218.v2.0	0.67062	Carbohydrate biosynthesis, sugar/carbohydrate catabolism	GO:0016758,GO:0008152	Indole-3-acetate beta-D-glucosyltransferase	26.6333	21.5182	16	5.68515	8.75639	14.073	3.6013	8.48514	12.0318	9.45329
Eucgr.A00221.v2.0	0.664884	Transporter	GO:0030150,GO:0005744	Protein Transporter, Pam16	159.378	68.1864	87.7757	5.13963	81.6262	60.4133	4.26231	7.08158	64.0933	3.37169
Eucgr.K00690.v2.0	0.661134	Stress response	GO:0006950	Adenine nucleotide alpha hydrolases-like superfamily protein	82.9587	39.426	41.6428	9.72257	34.6855	26.3616	11.6433	16.869	29.6478	13.2475
Eucgr.H03012.v2.0	0.659544		GO:0016747	HXXXD-type acyl-transferase family protein	326.655	124.443	225.432	113.548	142.42	105.981	87.5035	52.192	142.117	68.1845
Eucgr.H03474.v2.0	0.659308			Acyl carrier protein 4	319.848	133.726	229.308	84.3041	178.819	140.058	84.4453	102.226	150.183	73.7146
Eucgr.F02145.v2.0	0.658645	Transcription regulation	GO:0006355,GO:0005634,GO:0003700,GO:0046983,GO:0003677	AGAMOUS-like 24	38.0101	18.8652	4.86832	0.670674	9.93968	0.950398	5.23038	8.15533	0.934986	4.49154
Eucgr.D00558.v2.0	0.658641				35.8463	19.9759	8.8089	7.21772	4.71299	2.05791	7.913	11.8449	1.83049	0.983725
Eucgr.E01612.v2.0	0.65833		GO:0007165	SCR-like 10	30.5991	0.922048	5.35234	7.81523	3.14519	2.61166	1.93709	4.22347	0.934986	6.06859
Eucgr.I01706.v2.0	0.655964	Transcription regulation	GO:0004222	Ku70-binding family protein	650.342	481.589	495.887	429.08	488.204	400.409	431.948	424.305	517.687	438.863
Eucgr.L02468.v2.0	0.655663				20.6312	13.4471	10.633	9.03395	8.92258	7.66437	4.21053	5.06754	6.40162	10.6167
Eucgr.B03218.v2.0	0.655193		GO:0006414,GO:0005853,GO:0003746	Translation elongation factor EF1B/ribosomal protein S6 family protein	238.964	116.776	169.838	143.029	152.167	105.447	130.334	136.938	116.727	109.04
Eucgr.J01289.v2.0	0.651084				49.3543	32.1418	22.7351	28.1333	28.9562	18.6705	24.8675	24.9783	34.2731	22.7744
Eucgr.J01661.v2.0	0.649748	Signal transduction, stress response, transcription regulation		SNARE associated Golgi protein family	317.75	217.412	230.333	204.559	228.996	247.457	227.115	222.144	210.577	183.827
Eucgr.G01429.v2.0	0.646987	Growth/cell cycle regulation, defence/disease resistance, signal transduction	GO:0006508,GO:0004252	Subtilase family protein	12.507	10.6115	4.68021	5.66653	3.92827	4.3493	2.14154	2.4682	1.56319	0.983725
Eucgr.L03621.v2.0	0.645569	Transcription regulation		Ankyrin repeat family protein with DHHC zinc finger domain	364.826	219.85	220.558	124.01	243.119	247.647	64.1479	75.0377	180.165	135.699
Eucgr.C01322.v2.0	0.644461	Growth/cell cycle regulation, signal transduction	GO:0009055	Early nodulin-like protein 15	23.2223	7.6684	11.2052	7.35676	7.4431	8.34879	6.94494	10.8096	7.65822	3.97496
Eucgr.H01074.v2.0	0.642567				161.032	102.263	76.5796	64.1147	62.109	71.2609	53.1399	56.7564	72.9761	41.2109
Eucgr.F04215.v2.0	0.639711				42.6567	27.0032	35.8407	19.2617	19.7917	18.0929	22.5482	20.3462	18.3038	22.3173
Eucgr.H04201.v2.0	0.63878	Sugar/carbohydrate catabolism		RmlC-like cupins superfamily protein	54.1879	22.3656	15.3043	16.4561	8.68366	25.142	10.5922	23.0293	11.8037	21.4959
Eucgr.G01846.v2.0	0.638215	Defence/disease resistance		Lysm domain GPI-anchored protein 2 precursor	46.2603	22.6681	28.1896	11.8411	21.1458	17.046	9.56382	11.8992	20.4514	15.5232
Eucgr.L00182.v2.0	0.637552				17.6859	15.9435	8.79234	0.896434	9.58725	8.09835	4.48925	6.54502	1.24177	0.983725
Eucgr.I00444.v2.0	0.637218	Transcription regulation		Transcription factor TFIIIC, tau55-related protein	38.3943	39.0821	22.7072	20.1466	29.8273	25.4594	21.6277	13.7146	24.3636	18.3888
Eucgr.C00556.v2.0	0.634912	Transcription regulation	GO:0043565,GO:0008270,GO:0006355,GO:0003700	GATA transcription factor 12	35.3019	12.0244	11.4602	9.46157	14.5209	16.0623	7.99437	6.44321	24.5377	5.86331
Eucgr.I00097.v2.0	0.633834	Transcription regulation	GO:0006355,GO:0003677	NAC (No Apical Meristem) domain transcriptional regulator superfamily protein	43.7812	17.58	20.0354	8.9916	12.3529	22.8567	5.79051	8.56466	20.6997	5.91639
Eucgr.L03240.v2.0	0.63373		GO:0019843,GO:0006412,GO:0005840,GO:0003735	Ribosomal protein L6 family	26.2123	18.6467	10.8756	5.05681	23.5943	14.4791	5.8958	4.39776	10.9625	5.03428
Eucgr.I02534.v2.0	0.63258	Stress response	GO:0006950	Adenine nucleotide alpha hydrolases-like superfamily protein	16.0219	6.139	11.1449	0.860699	3.01097	3.15191	2.73	4.60634	5.83774	1.64856
Eucgr.F02140.v2.0	0.630274				938.675	484.812	465.999	469.792	476.212	489.817	454.119	507.654	520.26	465.243
Eucgr.K01049.v2.0	0.628813				202.966	154.043	142.369	136.55	124.942	114.206	120.39	144.428	166.573	125.023
Eucgr.I01542.v2.0	0.627976				63.5342	40.6714	35.3215	24.7707	23.011	24.4881	23.7547	28.2613	45.7469	20.5585
Eucgr.C00484.v2.0	0.627473	Sugar/carbohydrate catabolism	GO:0055114,GO:0020037,GO:0016705,GO:0005506	Cytochrome P450 superfamily protein	22.7762	7.45904	4.83865	5.82556	2.42548	10.2999	5.80516	5.14146	8.6529	4.67533
Eucgr.G01289.v2.0	0.623577	Transcription regulation	GO:0005515	SWIB/MDM2 domain superfamily protein	71.8639	79.4689	52.0601	7.60911	35.4855	36.583	4.72471	3.15324	44.9506	3.5274
Eucgr.K01652.v2.0	0.621763	Defence/disease resistance	GO:0005515	Glutathione S-transferase TAU 8	51.2855	14.5731	23.4903	3.62808	10.9427	6.39286	1.83181	5.27676	23.1463	5.54237
Eucgr.G02028.v2.0	0.621725		GO:0005524	P-loop containing nucleoside triphosphate hydrolases superfamily protein	33.8532	6.43336	2.04069	11.9109	11.0262	10.2028	5.2924	7.49794	4.07157	6.54218
Eucgr.C01806.v2.0	0.621002		GO:0008080	Acyl-CoA N-acyltransferases (NAT) superfamily protein	917.534	688.482	662.662	607.861	608.419	482.757	551.649	606.821	668.502	601.526
Eucgr.L03705.v2.0	0.620972			2-oxoglutarate (2OG) and Fe(II)-dependent oxygenase superfamily protein	64.6691	27.8517	24.4446	8.61359	17.8371	29.7576	15.891	11.3174	22.3503	10.4641
Eucgr.E02790.v2.0	0.620729	Growth/cell cycle regulation, transcription regulation		Ubiquitin domain-containing protein	115.052	87.6781	61.9332	42.8843	60.9865	31.0285	57.1192	48.1211	69.0328	45.693
Eucgr.I01739.v2.0	0.62065	Defence/disease resistance, growth/cell cycle regulation, signal transduction	GO:0006468,GO:0004672,GO:0005524	D6 protein kinase like 1	18.9835	14.0496	8.34916	7.33711	8.34623	9.79781	5.73844	8.32611	10.6704	10.9461
Eucgr.G01024.v2.0	0.617479	Defence/disease resistance	GO:0006468,GO:0005524,GO:0004672,GO:0030246	Concanavalin A-like lectin protein kinase family protein	20.3022	8.47985	7.09077	2.3809	0.80697	8.39043	0.881829	1.82775	2.34469	1.63554
Eucgr.B02057.v2.0	0.61739	Transcription regulation		Transcription coactivators	19.7578	11.606	10.9329	1.57371	11.2195	11.883	1.81104	5.37441	11.4577	2.37495
Eucgr.K00288.v2.0	0.616971		GO:0008168,GO:0008033,GO:0006364,GO:0003723	Fibrillarin 2	5258.13	3223.65	3053.2	3472.21	3086.34	3024.97	3462.53	3667.25	3135.62	3525.55
Eucgr.G03261.v2.0	0.616088			Arv1-like protein	311.047	191.075	227.095	174.481	232.134	182.039	167.022	180.475	225.421	172.681
Eucgr.F02813.v2.0	0.613638				157.704	97.8227	80.636	100.702	80.395	91.6498	76.2125	84.0133	119.744	80.9047
Eucgr.H01178.v2.0	0.613057	Transcription regulation	GO:0006468,GO:0004672	WEE1 kinase homolog	75.5545	57.17	50.7117	23.2944	61.0729	42.8857	22.1214	24.492	43.5473	29.2693
Eucgr.J00524.v2.0	0.612916		GO:0005524,GO:0003678,GO:0043141	P-loop containing nucleoside triphosphate hydrolases superfamily protein	1131.6	968.336	878.23	854.637	917.048	907.904	807.622	973.438	901.805	976.236
Eucgr.B03756.v2.0	0.612121				22.8202	11.7611	6.60728	5.10593	7.28557	8.95769	8.88346	6.78501	11.7984	10.1311
Eucgr.H04362.v2.0	0.611564				73.2037	32.487	49.6361	24.5267	23.0244	14.2838	12.8922	41.1824	27.5498	18.7909
Eucgr.F00763.v2.0	0.610665			Endoribonuclease L-PSP family protein	906.694	657.635	582.214	464.472	488.845	423.408	405.059	385.628	569.462	371.855
Eucgr.B01532.v2.0	0.609391	Carbohydrate biosynthesis	GO:0030244,GO:0016760,GO:0016020	Cellulose synthase A9	407.935	342.969	309.871	148.595	281.287	187.147	112.689	90.6333	338.393	119.589
Eucgr.H02029.v2.0	0.609377	Defence/disease resistance	GO:0016567,GO:0004842	U-box domain-containing protein kinase family protein	36.6783	14.0856	12.4174	10.597	14.2672	14.9573	5.23478	12.9709	13.3425	17.6775
Eucgr.G00116.v2.0	0.609362		GO:0019205,GO:0006139,GO:0005524	P-loop containing nucleoside triphosphate hydrolases superfamily protein	150.257	105.212	118.693	43.0357	113.927	66.3216	32.0468	34.7218	122.766	44.0875
Eucgr.E03442.v2.0	0.609304	Transcription regulation	GO:0008270,GO:0006351,GO:0003676	DNA-directed RNA polymerase, subunit M, archaeal	57.9879	52.2783	32.5085	9.16792	29.7519	32.259	14.2426	19.359	31.3129	15.5729
Eucgr.L03048.v2.0	0.609264	Growth/cell cycle regulation	GO:0019901,GO:0006355,GO:0000079,GO:0016592,GO:0016538	Cyclin family protein	104.393	60.8965	32.1907	23.2694	45.7927	35.4891	35.828	9.37667	46.1192	16.6673
Eucgr.K01804.v2.0	0.607964	Defence/disease resistance, signal transduction	GO:0005515,GO:0006468,GO:0004672	Leucine-rich repeat protein kinase family protein	150.017	126.9	81.367	47.8542	128.507	71.4982	43.8142	34.2956	104.772	72.4804
Eucgr.C02309.v2.0	0.606455			Haloacid dehalogenase-like hydrolase (HAD) superfamily protein	542.321	361.239	375.183	407.687	401.194	348.831	385.686	403.021	302.577	349.209
Eucgr.L02466.v2.0	0.605624	Sugar/carbohydrate catabolism		Galactose oxidase/kelch repeat superfamily protein	240.984	169.033	197.655	106.996	202.927	165.264	105.761	98.6017	171.999	101.589
Eucgr.J02390.v2.0	0.604782	Growth/cell cycle regulation, signal transduction, stress response	GO:0045454,GO:0015035,GO:0009055	Glutaredoxin family protein	480.894	274.869	268.867	238.711	231.294	290.959	206.931	290.279	289.916	272.599
Eucgr.L00253.v2.0	0.604668			Aagenet domain-containing protein	43.4562	25.8377	21.9511	19.3444	20.9737	17.131	22.179	30.5167	25.9662	9.51733
Eucgr.I00863.v2.0	0.604332	Growth/cell cycle regulation	GO:0016021	Rer1 family protein	101.411	46.6197	59.0599	3.52544	38.6295	15.8475	39.7488	26.6079	39.2418	15.3238
Eucgr.E01904.v2.0	0.603827	Growth/cell cycle regulation, transcription regulation		SBP (S-ribonuclease binding protein) family protein	36.0835	26.7788	20.6632	13.3591	12.8095	6.62291	7.54393	5.3542	10.3838	5.81477
Eucgr.L02999.v2.0	0.603621	Transcription regulation		Ribosomal protein S3 family protein	2401.97	1241.09	971.911	1333.36	1414.7	1075.09	1453.15	1184.65	1272.05	1469.56
Eucgr.H01690.v2.0	0.603462				526.698	397.468	468.872	362.275	407.58	380.046	353.541	392.984	405.338	341.309
Eucgr.I01808.v2.0	0.602126		GO:0055114,GO:0016491,GO:0008270	Oxidoreductase, zinc-binding dehydrogenase family protein	26.7356	10.6869	19.752	6.63984	8.33733	5.19688	5.46881	8.75238	13.3234	3.05279
Eucgr.L03312.v2.0	0.600505				19.3069	11.6096	10.3205	9.56625	11.3755	10.0916	3.35971	2.62515	10.0422	5.01176
Eucgr.J01745.v2.0	0.597624			Uncharacterised conserved protein UCP022280	1075.86	740.132	807.797	613.754	793.552	711.966	627.097	690.901	715.685	731.243
Eucgr.A00257.v2.0	0.595951	Stress response	GO:0055114,GO:0016491,GO:0016209,GO:0006979,GO:0004602	Glutathione peroxidase 3	153.388	77.7437	87.2932	96.1594	67.1871	59.8234	77.9222	91.9831	79.5341	78.6313
Eucgr.H04202.v2.0	0.595005	Sugar/carbohydrate catabolism		RmlC-like cupins superfamily protein	236.978	167.248	83.3801	94.7124	97.0125	158.384	57.6346	112.055	76.8628	96.1486
Eucgr.J02317.v2.0	0.593249		GO:0019205,GO:0006139,GO:0005524	P-loop containing nucleoside triphosphate hydrolases superfamily protein	238.826	243.201	195.222	112.39	212.378	152.967	82.4167	103.523	182.477	143.696
Eucgr.B03337.v2.0	0.593218	Signal transduction		BURP domain-containing protein	27.1078	15.8248	3.49567	7.59777	7.97413	7.26083	5.2389	4.00291	9.71538	9.77862
Eucgr.L01234.v2.0	0.590043				67.9777	31.2125	46.797	2.40528	50.4436	24.509	2.31498	1.03387	32.8934	1.43128
Eucgr.A00412.v2.0	0.589595				338.733	251.746	238.608	232.763	251.47	209.358	210.82	241.472	242.315	247.414
Eucgr.F04183.v2.0	0.588851			Protein of unknown function (DUF3317)	1383.43	909.763	1182.23	745.961	1046.79	679.434	692.137	753.46	1105.76	848.997
Eucgr.H04255.v2.0	0.588201	Growth/cell cycle regulation		Pentatricopeptide repeat (PPR) superfamily protein	22.4748	10.76	8.79169	11.6631	9.72955	12.9845	10.5196	10.3143	10.146	13.1614
Eucgr.G00531.v2.0	0.588109	Transporter	GO:0055085,GO:0046873,GO:0030001,GO:0016020	Magnesium transporter 7	76.9885	61.1777	33.0979	17.2047	43.7405	52.4126	11.9808	19.3332	56.7784	16.5882
Eucgr.C01131.v2.0	0.586809	Signal transduction, stress response, transcription regulation		Tetratricopeptide repeat (TPR)-like superfamily protein	33.8873	16.5227	18.811	0.670674	23.8218	16.1682	1.87335	2.57001	21.3614	1.87884
Eucgr.F03836.v2.0	0.586503				14.0523	6.811	7.72077	6.41155	12.7599	6.68409	5.46881	3.58159	6.45574	6.98872
Eucgr.E03259.v2.0	0.586357	Transporter		Mitochondrial substrate carrier family protein	164.673	130.065	122.709	112.474	112.384	105.335	110.02	107.226	130.806	122.805
Eucgr.A01120.v2.0	0.585063				19.0623	10.4267	4.61034	7.77271	10.122	8.14948	7.30205	3.55369	6.69839	10.824
Eucgr.E01060.v2.0	0.583845				44.7554	16.7179	15.1252	9.62401	22.0005	9.61686	15.2712	8.06591	18.972	11.2165
Eucgr.A02259.v2.0	0.583306			Response regulator 9	194.929	130.951	123.803	118.703	103.51	75.6501	112.407	75.2079	104.583	63.6947
Eucgr.E03926.v2.0	0.582239				455.225	262.811	309.878	308.996	319.301	307.498	242.964	309.88	286.454	314.987
Eucgr.C04278.v2.0	0.582162				123.542	58.7319	71.4029	32.2937	61.4769	53.2033	32.1973	41.557	42.1591	18.8737
Eucgr.E00961.v2.0	0.581249		GO:0006508,GO:0005838	Regulatory particle non-ATPase 12B	21.8476	11.986	9.94667	4.91117	17.6659	10.0299	1.43315	3.47626	9.68707	3.44728
Eucgr.L01693.v2.0	0.580839	Defence/disease resistance, signal transduction	GO:0005515	Serine/threonine protein phosphatase 2A 55 kDa regulatory subunit B prime gamma	515.032	283.902	292.248	8.6605	276.209	205.941	3.37465	4.05805	242.063	6.09155
Eucgr.J00371.v2.0	0.58082		GO:0006508,GO:0004185	Serine carboxypeptidase-like 48	58.058	21.0944	29.5643	6.78889	2.63782	14.0908	4.53051	14.7602	7.65822	5.85381
Eucgr.H02270.v2.0	0.580761				1132.05	531.055	655.898	465.491	368.687	295.106	524.318	437.932	563.807	444.299
Eucgr.L01377.v2.0	0.579745			Phloem protein 2-B1	20.5557	9.76192	18.8225	2.99788	8.11936	3.89752	1.19156	5.91018	6.62963	5.80175
Eucgr.E03955.v2.0	0.578266				817.045	536.956	518.216	486.111	488.466	402.026	437.622	523.12	576.927	548.599
Eucgr.F02978.v2.0	0.57789		GO:0020037,GO:0009055	Cytochrome c-2	4144.69	2666.18	3377.37	2172.01	2507.26	2335.13	1778.31	1971.12	2917.64	2162.7
Eucgr.J02468.v2.0	0.577708	Signal transduction	GO:0007264,GO:0005525	RHO-related protein from plants 1	1743.92	1305.4	1280.63	1135.57	1515.53	988.244	1338.3	1262.06	1303.28	1210.55
Eucgr.I01708.v2.0	0.577143				166.826	117.371	82.6386	75.0701	75.2388	95.2409	64.3582	82.4239	126.258	66.6269
Eucgr.F00755.v2.0	0.577084		GO:0046961,GO:0046933,GO:0045261,GO:0015986	ATPase, F1 complex, gamma subunit protein	406.757	318.633	275.735	233.991	286.991	300.826	210.233	246.041	234.183	312.441
Eucgr.B00327.v2.0	0.576124		GO:0055114,GO:0016491,GO:0008152	Aldehyde dehydrogenase 10A9	33.3965	7.35181	6.20904	1.60284	8.35935	7.6072	1.81104	2.91533	6.41645	4.55865
Eucgr.C02044.v2.0	0.57537	Defence/disease resistance	GO:0007165,GO:0005515	Disease resistance protein (TIR-NBS-LRR class)	89.0408	17.7022	20.3521	3.47446	2.09824	2.61166	12.3096	7.38493	29.5111	10.2316
Eucgr.C01270.v2.0	0.574013	Signal transduction	GO:0007264,GO:0005525	RHO-related protein from plants 9	597.581	389.146	345.744	342.517	369.426	268.478	329.053	312.711	362.445	442.752
Eucgr.E00751.v2.0	0.573651				71.9663	27.9306	28.3002	8.04556	32.0778	42.5267	3.80604	11.0399	28.1526	13.3256
Eucgr.D01406.v2.0	0.573474		GO:0016021,GO:0006810	emp24/gp25L/p24 family/GOLD family protein	77.7173	69.4508	57.9589	23.2349	56.6743	37.6744	18.0145	19.7365	67.7989	9.60799
Eucgr.L00902.v2.0	0.572443	Transporter		Nucleotide-sugar transporter family protein	126.95	72.5519	65.7516	13.1166	54.8344	39.9058	13.5707	3.31227	55.673	15.6115
Eucgr.H03234.v2.0	0.572191		GO:0016021,GO:0004659	Polyprenyltransferase 1	101.405	69.9824	68.769	43.2085	74.4168	65.2236	51.4709	63.8965	67.516	66.1695
Eucgr.B02799.v2.0	0.57193	Defence/disease resistance, stress response	GO:0005507,GO:0055114,GO:0016491	Laccase/diphenol oxidase family protein	167.242	112.641	74.808	41.3828	87.9122	112.774	35.3059	20.1347	109.694	46.0507
Eucgr.L00803.v2.0	0.571645			Bifunctional inhibitor/lipid-transfer protein/seed storage 2S albumin superfamily protein	531.697	123.986	173.423	156.713	168.698	149.028	138.636	79.2905	156.622	59.6009
Eucgr.I00735.v2.0	0.571262	Growth/cell cycle regulation, signal transduction, stress response		Gibberellin-regulated family protein	3215.05	1730.17	2046.69	2300.38	1171.11	1013.27	1364.02	987.06	1837.15	1288.36
Eucgr.G01604.v2.0	0.571048		GO:0006412,GO:0005840,GO:0005622,GO:0003735,GO:0008097	Ribosomal protein L5 B	1754.56	1014.2	978.834	790.161	989.449	793.382	832.031	1058.26	1050.75	1036.51
Eucgr.K01706.v2.0	0.569848	Growth/cell cycle regulation, transcription regulation	GO:0043565,GO:0006355,GO:0003700	ABA-responsive element binding protein 3	345.215	305.386	277.497	277.035	278.079	238.466	291.926	293.091	290.294	251.042
Eucgr.B00124.v2.0	0.569677	Signal transduction, stress response		Calmodulin like 37	47.3904	12.4283	12.7169	14.0803	9.38861	18.7506	12.1663	13.4816	15.2972	19.1869
Eucgr.C04047.v2.0	0.569522	Defence/disease resistance, stress response	GO:0055114,GO:0016491,GO:0005507	Laccase 14	47.9544	47.9219	28.3861	29.4409	32.6664	8.16785	16.2393	6.15512	28.744	14.1621
Eucgr.L01689.v2.0	0.569353				27.8097	15.5038	14.8427	6.11414	14.3185	6.90842	7.87855	9.81414	14.6836	14.3895
Eucgr.B01600.v2.0	0.569268		GO:0006412,GO:0005840,GO:0005622,GO:0003735	Ribosomal L22e protein family	2458.13	1534.49	1287.12	1187.86	1215.29	1037.93	1170.03	1286.55	1506.53	1301.82
Eucgr.B02386.v2.0	0.568604				12.1584	8.83861	11.5329	6.27978	7.80231	5.38473	3.77474	3.39322	4.63545	3.7922
Eucgr.G01874.v2.0	0.568433	Sugar/carbohydrate catabolism		RmlC-like cupins superfamily protein	198.876	69.8281	155.412	11.9363	118.696	101.323	2.71364	14.2225	58.4941	10.3259
Eucgr.B00672.v2.0	0.56799		GO:0003697,GO:0006260	Nucleic acid-binding, OB-fold-like protein	385.367	205.908	186.071	112.536	196.131	182.418	122.389	158.198	177.36	149.336
Eucgr.A01125.v2.0	0.567859			NAD(P)-binding Rossmann-fold superfamily protein	470.484	287.982	340.189	13.9515	320.616	318.14	4.22077	10.1433	337.256	3.02677
Eucgr.H02010.v2.0	0.56776				15.5977	9.45613	10.9017	4.58955	6.69118	8.80662	6.27809	5.82858	8.52869	2.31339
Eucgr.L01668.v2.0	0.567107	Defence/disease resistance		RING/U-box superfamily protein	25.6144	3.699	4.22402	0.670674	4.19191	4.59144	10.8557	1.83127	8.79156	1.30262
Eucgr.I00805.v2.0	0.566614	Growth/cell cycle regulation	GO:0016021	Rer1 family protein	337.373	259.465	296.078	234.908	246.577	235.629	249.857	275.338	246.173	257.221
Eucgr.K02903.v2.0	0.56472	Growth/cell cycle regulation, signal transduction, transporter	GO:0055085,GO:0016021	Nodulin-like/major facilitator superfamily protein	46.3707	23.0188	35.1729	4.40663	24.062	22.1211	1.5013	4.27014	26.4479	2.25929
Eucgr.L01219.v2.0	0.564294		GO:0003676	SC35-like splicing factor 33	22.153	15.1681	13.2004	3.57913	12.4925	8.42777	4.32022	5.64581	16.4145	3.70461
Eucgr.F01885.v2.0	0.564187	Host-fungus interaction, transcription regulation	GO:0005515	Tubby like protein 2	38.0417	15.6502	25.649	14.482	16.1064	7.62358	23.8863	12.4944	20.4322	6.00397
Eucgr.A00776.v2.0	0.564133				90.0415	45.4274	45.0602	34.5125	53.6551	62.1791	44.058	48.4446	58.8072	36.8059
Eucgr.E04364.v2.0	0.563241	Growth/cell cycle regulation	GO:0006508,GO:0004190	Eukaryotic aspartyl protease family protein	22.8981	9.4055	10.0603	5.801	2.11675	1.36744	1.12341	1.69661	5.84351	2.06907
Eucgr.A01410.v2.0	0.562593			60S acidic ribosomal protein family	675.528	347.075	224.893	266.826	221.136	308.741	189.165	234.083	369.984	220.98
Eucgr.E03166.v2.0	0.562519	Defence/disease resistance		Negative regulator of systemic acquired resistance (SNI1)	122.552	113.837	91.9298	48.6034	100.739	78.587	39.577	56.0906	112.745	44.3653
Eucgr.C02423.v2.0	0.561622				29.0301	18.1413	15.5984	9.27341	16.181	14.4708	12.3824	5.38353	18.3488	4.16621
Eucgr.L03679.v2.0	0.561205		GO:0004518		12.8807	11.794	9.36375	3.85401	8.70111	4.81317	5.00641	4.42358	7.07951	3.9349
Eucgr.A02121.v2.0	0.561119		GO:0003676	RNA binding (RRM/RBD/RNP motifs) family protein	914.226	631.569	620.299	599.866	617.163	533.793	525.74	586.844	656.92	667.403
Eucgr.C02037.v2.0	0.560818		GO:0006397,GO:0004540	Endoribonuclease/protein kinase IRE1-like	84.4971	18.3161	26.5743	10.6114	0.80697	3.99604	25.31	12.2934	38.7812	17.885
Eucgr.A00909.v2.0	0.560731		GO:0072588,GO:0042254,GO:0030515,GO:0001522	Nucleolar RNA-binding Nop10p family protein	1581.97	1081.55	1093.65	969.602	1178.56	1163.42	833.999	1078.05	1012.71	1168.21
Eucgr.L02465.v2.0	0.560526	Transcription regulation		NAC domain containing protein 52	62.2487	21.7761	28.2157	18.7994	29.2541	28.4157	13.8337	26.0924	32.581	25.3961
Eucgr.K00340.v2.0	0.560456	Signal transduction, stress response, transcription regulation		Tetratricopeptide repeat (TPR)-like superfamily protein	17.2886	18.4925	10.7471	1.78626	11.4823	14.1532	6.12399	3.37093	5.98102	1.86583
Eucgr.E01346.v2.0	0.559301		GO:0055114,GO:0051287,GO:0016616,GO:0008152	D-isomer specific 2-hydroxyacid dehydrogenase family protein	114.695	104.064	56.0998	74.3707	96.3605	66.3124	65.0069	78.5109	79.4588	71.2823
Eucgr.E01337.v2.0	0.558665		GO:0055114,GO:0004616,GO:0051287,GO:0016616,GO:0008152	D-isomer specific 2-hydroxyacid dehydrogenase family protein	522.475	391.293	349.815	341.597	350.52	381.211	301.526	444.702	391.548	375.206
Eucgr.H01241.v2.0	0.558596	Carbohydrate biosynthesis	GO:0016758,GO:0008152	UDP-glucosyl transferase 72E1	27.2889	32.5114	7.93435	1.76374	18.6879	4.86831	1.93709	3.90253	6.13875	2.05606
Eucgr.G03361.v2.0	0.557717				598.181	259.491	327.251	152.094	188.749	304.952	152.523	153.749	325.642	206.242
Eucgr.L01993.v2.0	0.557674		GO:0005515	C2 calcium/lipid-binding and GRAM domain containing protein	18.8324	18.7455	13.647	6.89033	11.0079	7.50122	4.44628	4.21292	9.26051	4.67737
Eucgr.F03349.v2.0	0.557528	Transporter	GO:0009607,GO:0006952	Polyketide cyclase/dehydrase and lipid transport superfamily protein	48.2646	13.7175	22.8382	20.379	15.785	10.7585	12.8995	21.5766	18.0921	18.4206
Eucgr.G02505.v2.0	0.557271		GO:0006412,GO:0005840,GO:0005622,GO:0003735	Ribosomal protein L34e superfamily protein	2097.97	1550.01	1428.6	1369.96	1338.45	1235.15	1538.42	1531.77	1558.15	1170.99
Eucgr.B02428.v2.0	0.55682	Defence/disease resistance, stress response	GO:0055114,GO:0016491,GO:0005507	Laccase 17	24.2868	5.22056	4.92454	6.38969	8.36579	3.77775	14.2827	3.79225	6.20326	2.95117
Eucgr.K01783.v2.0	0.555988		GO:0005525	P-loop containing nucleoside triphosphate hydrolases superfamily protein	66.9767	24.232	22.5758	4.44643	44.5537	17.4869	1.12341	3.31579	50.0912	8.88057
Eucgr.C03037.v2.0	0.555195	Signal transduction, stress response		Calcineurin B-like protein 10	57.6986	11.4721	9.00646	11.3842	12.464	5.14519	7.44859	1.56547	8.20708	4.50557
Eucgr.I00734.v2.0	0.555132	Growth/cell cycle regulation, signal transduction, stress response		Gibberellin-regulated family protein	2258.94	847.477	810.535	1675.78	509.504	688.755	994.079	782.318	1039.59	613.921
Eucgr.G01869.v2.0	0.555009	Sugar/carbohydrate catabolism		RmlC-like cupins superfamily protein	92.2955	33.6104	49.1873	26.1461	71.1072	55.4131	11.9309	21.9102	30.4969	13.8248
Eucgr.B00109.v2.0	0.554885	Defence/disease resistance	GO:0030976,GO:0003824	Chlorsulfuron/imidazolinone resistant 1	16.667	15.0005	7.29361	7.58132	10.7534	9.41551	9.74166	8.64353	11.7689	8.07304
Eucgr.H03909.v2.0	0.554721	Growth/cell cycle regulation, stress response		Ankyrin repeat family protein; BTB/POZ domain-containing protein	34.387	14.9412	15.2725	12.5741	17.4766	5.07452	13.7977	13.4689	8.91577	7.26009
Eucgr.G00425.v2.0	0.554353	Defence/disease resistance		LRR and NB-ARC domains-containing disease resistance protein	21.5194	2.48854	3.61155	2.19087	11.2597	3.50088	1.12341	1.80194	4.89717	2.31339
Eucgr.D00421.v2.0	0.554268		GO:0016020,GO:0006810,GO:0005215	NOD26-like intrinsic protein 1;2	23.6716	7.43446	9.57561	10.0284	16.5088	9.89373	8.54128	8.54028	5.68444	7.71715
Eucgr.C03217.v2.0	0.553866			Protein of unknown function (DUF707)	23.8894	11.545	14.1723	1.85113	14.461	14.094	4.98124	2.14726	9.99251	2.82353
Eucgr.K00930.v2.0	0.553277				1920.42	1209.68	1182.69	936.473	974.504	730.929	802.688	832.727	1567.34	923.07
Eucgr.E00759.v2.0	0.553151	Defence/disease resistance		Disease resistance protein (CC-NBS-LRR class) family	53.0545	23.1332	19.8231	8.21492	28.9277	25.5249	6.60276	22.494	10.6775	7.52795
Eucgr.A01265.v2.0	0.552657	Transcription regulation		Tim10/DDP family zinc finger protein	211.468	111.543	177.478	108.255	135.212	100.039	128.71	108.357	113.637	124.528
Eucgr.E02770.v2.0	0.55216				7.92117	10.2114	2.6264	1.6611	3.42172	1.50415	2.39949	1.6708	5.60973	0.983725
Eucgr.H04990.v2.0	0.551393	Transporter		Phosphate transporter 3;3	72.553	56.2647	59.9769	40.7487	35.8846	32.1645	50.9214	57.3114	44.0447	39.2039
Eucgr.A01130.v2.0	0.551348				51.6724	44.516	31.2741	30.4146	21.3076	25.4226	27.4896	33.9629	18.0407	30.7781
Eucgr.L02455.v2.0	0.551238		GO:0055114,GO:0016491	P4H isoform 1	143.195	97.1982	118.062	14.239	111.645	99.6726	34.9976	31.6189	100.88	26.9109
Eucgr.G00191.v2.0	0.551139		GO:0005515	Mov34/MPN/PAD-1 family protein	84.5268	53.1874	64.031	17.4687	54.1599	40.3392	13.128	10.7356	60.2543	18.1887
Eucgr.K01554.v2.0	0.550215	Stress response, transporter		Heavy metal transport/detoxification superfamily protein	29.2008	19.9464	25.2025	11.216	15.8309	7.80193	5.66302	9.93825	26.783	4.94465
Eucgr.J00877.v2.0	0.548483	Signal transduction, stress response, transcription regulation		Tetratricopeptide repeat (TPR)-like superfamily protein	59.791	51.398	40.4494	41.2422	32.8826	36.5939	45.1547	46.9709	33.8461	29.2875
Eucgr.B00782.v2.0	0.548287		GO:0030247,GO:0006468,GO:0004672	Protein kinase superfamily protein	37.3633	22.8238	8.05088	2.07689	22.0795	13.8361	3.48577	14.6215	18.0213	6.86649
Eucgr.G01632.v2.0	0.548135	Growth/cell cycle regulation, transcription regulation	GO:0008168	S-adenosyl-L-methionine-dependent methyltransferases superfamily protein	11.835	10.0779	9.92184	2.26691	2.41634	2.57087	3.24419	2.86162	3.48285	1.201
Eucgr.H02962.v2.0	0.547685		GO:0006413,GO:0005737,GO:0003743,GO:0003723	Eukaryotic initiation factor 4E protein	1866.95	1386.68	1408.56	1180.5	1455.21	1315.02	1043.51	1259.38	1395.8	1302.72
Eucgr.A00287.v2.0	0.546612			Selenoprotein family protein	256.508	116.879	194.174	53.2529	197.787	136.669	44.9594	47.204	136.692	69.9351
Eucgr.F01165.v2.0	0.546498	Signal transduction, stress response, transcription regulation		Tetratricopeptide repeat (TPR)-like superfamily protein	54.989	48.2379	44.4324	45.1342	55.8748	32.2802	26.2208	35.4449	30.8293	37.8943
Eucgr.G02716.v2.0	0.545019			P-loop containing nucleoside triphosphate hydrolases superfamily protein	93.5344	53.9083	55.4666	54.4967	57.9539	45.5025	55.9126	59.184	55.7641	62.8388
Eucgr.E01381.v2.0	0.544924	Defence/disease resistance, stress response		Pathogenesis-related thaumatin superfamily protein	31.7211	5.54309	1.25613	1.7214	7.30888	18.9072	1.60659	10.4469	1.56319	3.14242
Eucgr.I01270.v2.0	0.544316				256.015	144.742	143.171	191.227	142.307	175.728	161.953	171.336	134.769	164.058
Eucgr.J01321.v2.0	0.544198	Growth/cell cycle regulation		Pentatricopeptide repeat (PPR) superfamily protein	16.5898	7.06528	5.36589	2.93302	3.31057	11.397	3.06051	6.41532	2.13728	3.0408
Eucgr.G02759.v2.0	0.543217	Transporter	GO:0055085,GO:0016021	Major facilitator superfamily protein	124.741	41.5835	72.5219	52.3404	36.2762	68.5318	43.9779	33.2692	46.725	21.8581
Eucgr.J02553.v2.0	0.543001	Defence/disease resistance, host-fungus interaction	GO:0016021,GO:0006952	Seven transmembrane MLO family protein	131.323	97.8168	80.8088	3.76459	69.4941	53.7585	14.231	6.81929	105.408	31.1293
Eucgr.F01696.v2.0	0.542293		GO:0055114,GO:0016491	2-oxoglutarate (2OG) and Fe(II)-dependent oxygenase superfamily protein	881.633	706.872	717.335	614.456	580.588	546.274	554.868	637.985	758.639	704.894
Eucgr.B02106.v2.0	0.541619		GO:0005515	Eukaryotic translation initiation factor 2	934.717	620.991	558.978	347.493	335.188	677.924	292.579	628.815	568.658	325.175
Eucgr.A02829.v2.0	0.541344	Transporter		Glucose-6-phosphate/phosphate translocator-related	31.1735	21.1185	16.2558	12.7699	16.3241	21.2543	8.48778	15.0903	23.3103	16.493
Eucgr.J01103.v2.0	0.541247		GO:0015031,GO:0008565	Clathrin adaptor complex small chain family protein	1831.9	1155.01	1281.5	1474.52	1378.37	1197.59	1383.34	1326.65	1137.93	1361.99
Eucgr.E01767.v2.0	0.540415	Transcription regulation		Prefoldin chaperone subunit family protein	595.724	167.065	297.2	187.738	337.468	412.542	226.958	172.816	126.731	75.2552
Eucgr.J01405.v2.0	0.540305	Growth/cell cycle regulation, transcription regulation	GO:0008033,GO:0004809,GO:0003723	N2,N2-dimethylguanosine tRNA methyltransferase	492.639	421.769	424.485	168.862	416.034	420.214	185.916	190.858	392.487	185.092
Eucgr.L00544.v2.0	0.540216				178.859	133.601	92.657	99.8623	123.808	95.6903	83.4378	90.7167	133.68	88.1096
Eucgr.J00829.v2.0	0.53994				12.0812	5.48736	1.18454	7.68582	1.65072	5.27846	3.66945	1.6708	6.30244	1.201
Eucgr.A00028.v2.0	0.539673				32.3371	13.1206	20.3785	0.670674	9.46111	6.27998	14.2591	7.03203	16.5226	7.79727
Eucgr.E02787.v2.0	0.539593		GO:0046923,GO:0016021,GO:0006621	ER lumen protein retaining receptor family protein	292.1	173.703	225.296	182.993	196.794	234.9	197.762	144.243	183.749	139.434
Eucgr.D02164.v2.0	0.539184	Defence/disease resistance	GO:0055114,GO:0047134	Cysteine/Histidine-rich C1 domain family protein	46.2619	18.7766	10.0627	18.0654	22.3082	11.6885	20.6708	31.0963	16.356	18.9097
Eucgr.J00918.v2.0	0.538715		GO:0055085,GO:0016020,GO:0006811,GO:0005216	Cyclic nucleotide-gated channel 15	21.5258	16.531	22.5369	4.28554	15.715	7.94124	3.88002	3.28789	15.8799	3.21597
Eucgr.H02804.v2.0	0.537877			Plant protein of unknown function (DUF247)	25.3293	26.469	15.77	0.896434	3.71593	10.9211	0.881829	2.94466	13.1799	1.83878
Eucgr.I00809.v2.0	0.537688			Plant protein of unknown function (DUF247)	27.9357	15.8015	6.82151	1.34795	3.09015	8.966	9.93432	5.11629	12.5714	6.92365
Eucgr.C03326.v2.0	0.537244		GO:0005680,GO:0004842	RING-box 1	276.67	159.433	143.043	111.78	170.175	171.619	122.865	112.52	170.001	124.694
Eucgr.I00800.v2.0	0.53715				45.9286	16.8331	21.637	12.3172	26.0348	14.1899	10.8621	8.64066	24.9276	10.41
Eucgr.H01443.v2.0	0.536675		GO:0003723	RNA-binding CRS1; YhbY (CRM) domain-containing protein	19.215	10.4254	3.75354	4.47286	4.66625	5.24456	1.21234	4.05596	2.8298	6.086
Eucgr.L02461.v2.0	0.536559				32.1592	26.6245	24.0061	15.215	29.1068	17.0391	10.4027	11.5847	20.625	11.4123
Eucgr.E00713.v2.0	0.536275	Defence/disease resistance		Disease resistance protein (CC-NBS-LRR class) family	124.122	49.7576	13.6868	3.66399	31.2046	21.011	12.5669	8.41058	17.8728	15.9532
Eucgr.E00725.v2.0	0.536097			ABL interactor-like protein 3	15.0932	4.03405	10.3768	0.860699	7.52099	4.33151	1.43315	1.03387	3.00794	0.983725
Eucgr.L00349.v2.0	0.536011	Transporter		Translocase of the inner mitochondrial membrane 13	697.087	460.864	531.837	475.801	447.346	399.357	482.114	472.995	424.086	497.581
Eucgr.L03549.v2.0	0.535588				51.5301	17.1911	14.0149	8.20662	14.5899	21.8086	11.1155	9.71025	39.6035	5.38022
Eucgr.E03860.v2.0	0.535521				16.8214	9.76849	5.16649	2.5887	9.88287	5.40512	2.48842	2.49401	7.52399	7.0513
Eucgr.J01186.v2.0	0.535153				487.927	422.384	377.439	253.928	343.072	251.036	234.883	264.477	459.354	250.615
Eucgr.H00551.v2.0	0.534693				69.8034	16.3025	19.6808	28.0652	21.0784	20.8203	19.1308	16.637	24.799	16.5686
Eucgr.F00294.v2.0	0.534291				30.4569	0.922048	0.927744	0.670674	2.09824	0.950398	0.881829	1.82775	0.934986	0.983725
Eucgr.K01788.v2.0	0.533994			ARM repeat superfamily protein	26.8811	19.8782	14.7144	3.67516	20.7726	17.1861	2.91368	4.58613	21.7314	4.77694
Eucgr.J02602.v2.0	0.533555	Transcription regulation	GO:0016592,GO:0006357,GO:0001104	RNA polymerase transcriptional regulation mediator-related	434.418	388.042	343.316	392.501	389.283	324.853	349.931	374.404	355.803	362.706
Eucgr.L01177.v2.0	0.533356		GO:0055114,GO:0016491,GO:0008152	Aldehyde dehydrogenase 10A8	42.2945	16.1965	5.55001	4.7489	20.4091	10.4403	5.50893	14.7203	11.817	10.1251
Eucgr.E02849.v2.0	0.533178		GO:0004112	RNA ligase/cyclic nucleotide phosphodiesterase family protein	23.3215	10.3305	3.42581	18.5202	6.33548	4.18875	5.41262	2.06774	4.06118	1.62151
Eucgr.E04238.v2.0	0.533158	Growth/cell cycle regulation	GO:0006508,GO:0004190	Eukaryotic aspartyl protease family protein	51.0499	15.6754	29.0464	24.5212	20.5004	21.584	28.1431	17.1468	27.5119	7.93033
Eucgr.E01075.v2.0	0.533			Histone superfamily protein	433.677	282.683	163.385	184.116	200.796	202.261	215.336	233.271	292.873	146.565
Eucgr.C03897.v2.0	0.532917	Sugar/carbohydrate catabolism	GO:0005975,GO:0004553	Beta-galactosidase 12	122.686	56.1478	79.1929	56.7827	36.7348	33.1149	56.1235	74.2434	45.2071	18.1311
Eucgr.I00028.v2.0	0.532882	Defence/disease resistance		Disease resistance protein (TIR-NBS-LRR class), putative	132.457	77.4054	92.9542	30.3328	62.8533	64.9797	18.6773	33.9208	56.2957	12.8065
Eucgr.H04106.v2.0	0.532369	Signal transduction, stress response, transcription regulation	GO:0006888,GO:0005622,GO:0005801	SNARE-like superfamily protein	891.188	487.269	552.977	390.056	301.043	472.739	374.114	486.85	450.105	371.697
Eucgr.L03390.v2.0	0.532315			Plant protein of unknown function (DUF247)	82.3441	93.0862	34.4321	8.38056	5.99911	30.122	8.7015	29.0033	27.5346	16.3316
Eucgr.L03122.v2.0	0.53213			Protein of unknown function (DUF3531)	90.456	68.9675	60.499	25.9864	61.4087	25.1687	39.7045	38.1786	71.0075	49.7996
Eucgr.I01332.v2.0	0.532121			NAD(P)-linked oxidoreductase superfamily protein	330.755	267.169	162.14	161.027	156.789	215.444	87.3764	110.762	164.947	62.7923
Eucgr.E00744.v2.0	0.532095				30.1393	19.7269	9.26271	1.30561	17.5429	8.4924	6.04091	18.2881	14.2517	6.9681
Eucgr.H01944.v2.0	0.531926				394.808	263.491	249.485	232.846	251.032	216.887	247.626	298.731	209.567	283.019
Eucgr.L00408.v2.0	0.531549	Transcription regulation	GO:0005515	RING/FYVE/PHD-type zinc finger family protein	18.8145	15.8015	8.37473	2.20001	7.07861	2.80696	4.63579	6.28626	3.57182	3.12839
Eucgr.K00455.v2.0	0.531462		GO:0019843,GO:0006412,GO:0005840,GO:0003735	Ribosomal protein L6 family	1740.7	742.031	547.877	602.117	808.38	797.418	466.984	653.104	534.435	491.201
Eucgr.I00087.v2.0	0.530656	Growth/cell cycle regulation, transcription regulation		Methyltransferase 1	96.6871	62.1267	69.8353	13.5803	88.411	77.1448	5.73117	11.5351	61.373	14.0956
Eucgr.G01232.v2.0	0.530467		GO:0006508,GO:0004185	Serine carboxypeptidase-like 19	23.9926	8.52454	1.27031	9.22039	5.38246	5.83566	2.08976	1.405	3.19051	6.77788
Eucgr.K02990.v2.0	0.530237			Histone superfamily protein	990.81	591.949	404.084	441.688	445.464	481.744	502.549	478.247	668.71	387.018
Eucgr.L01251.v2.0	0.529751		GO:0008652,GO:0008270,GO:0003871,GO:0009086	Cobalamin-independent synthase family protein	30.1173	18.1233	31.0992	5.06155	14.7198	15.7736	3.32727	9.36964	7.78667	1.30262
Eucgr.F03184.v2.0	0.529187	Signal transduction, stress response, transcription regulation	GO:0031083,GO:0006886	SNARE-associated protein-related	105.863	106.502	97.4411	81.8041	80.9935	83.899	72.006	85.7536	95.6059	78.8348
Eucgr.E03200.v2.0	0.529084	Defence/disease resistance	GO:0043531	NB-ARC domain-containing disease resistance protein	52.7044	7.98373	2.54063	0.670674	23.9204	18.7531	10.136	1.03387	4.10065	0.983725
Eucgr.F03223.v2.0	0.528372	Defence/disease resistance		Cysteine/Histidine-rich C1 domain family protein	41.0179	19.0237	7.56513	16.3023	16.6968	16.1016	12.2584	13.3482	18.5329	4.93266
Eucgr.I01730.v2.0	0.528359				79.7739	60.0266	50.5073	45.6736	47.3001	46.8139	48.0902	41.3823	68.016	49.6132
Eucgr.H02012.v2.0	0.528164	Stress response		Plant cadmium resistance 2	7.62459	10.6755	3.21104	0.925563	2.375	2.41376	1.81104	2.35935	3.70046	1.62151
Eucgr.B02000.v2.0	0.527724	Transcription regulation	GO:0046983	Basic helix-loop-helix (bHLH) DNA-binding superfamily protein	243.191	94.6011	92.7928	48.5877	72.8714	53.5908	70.5846	44.2424	108.099	91.6589
Eucgr.J02332.v2.0	0.527621		GO:0006412,GO:0005840,GO:0003735	Ribosomal protein S21 family protein	72.986	53.8085	38.0364	39.3818	39.9858	30.6454	44.5735	33.8144	58.119	32.7578
Eucgr.F01642.v2.0	0.527375		GO:0031515,GO:0030488	Eukaryotic initiation factor 3 gamma subunit family protein	327.795	242.419	274.98	214.331	261.667	240.47	253.539	268.002	248.561	231.325
Eucgr.D01723.v2.0	0.526211				24.8181	10.1533	8.44977	6.86307	11.0954	6.17716	9.17683	4.58613	18.2196	5.21047
Eucgr.L03758.v2.0	0.525976	Transcription regulation	GO:0005515	RING/FYVE/PHD-type zinc finger family protein	88.6539	64.1293	54.9769	26.8764	52.2424	57.4475	32.0157	36.4773	65.1207	28.3764
Eucgr.C00920.v2.0	0.525522		GO:0015986,GO:0015078,GO:0000276	Mitochondrial ATP synthase subunit G protein	4510.5	2164.07	3106.86	2959.86	2514.76	2283.16	2496.61	2696.45	2263	2814.42
Eucgr.L00951.v2.0	0.525297		GO:0006414,GO:0005853,GO:0003746	Translation elongation factor EF1B/ribosomal protein S6 family protein	124.423	125.796	65.7237	24.5624	46.0147	61.078	24.7265	52.8546	98.5279	15.7731
Eucgr.K00127.v2.0	0.52507				116.055	72.6009	51.8484	39.3147	37.9193	58.443	37.2812	27.3001	74.2063	46.5645
Eucgr.G03216.v2.0	0.524599			LYR family of Fe/S cluster biogenesis protein	2056.59	1184.5	1630.25	1294.95	1198.98	1045.39	1161.15	1175.82	1176.48	1110.18
Eucgr.J01296.v2.0	0.52448	Defence/disease resistance	GO:0007165,GO:0005515,GO:0043531	Disease resistance protein (TIR-NBS-LRR class) family	18.457	12.5874	10.2211	1.30561	1.65072	15.4479	1.60659	2.62164	2.24108	3.12839
Eucgr.H02431.v2.0	0.524321		GO:0055114,GO:0016491,GO:0008270	Cinnamyl alcohol dehydrogenase 9	20.6556	12.4406	1.94126	5.55102	2.94655	5.53579	0.881829	1.405	1.85533	8.47263
Eucgr.C00596.v2.0	0.524122				437.174	421.185	376.455	174.023	421.943	384.53	218.919	200.512	320.39	246.674
Eucgr.H01441.v2.0	0.523913	Defence/disease resistance, signal transduction	GO:0005515,GO:0006468,GO:0005524,GO:0004672	Leucine-rich repeat receptor-like protein kinase family protein	14.2303	13.2859	0.927744	0.670674	0.80697	0.950398	0.881829	1.03387	0.934986	0.983725
Eucgr.C02972.v2.0	0.523715	Transporter		Polyketide cyclase/dehydrase and lipid transport superfamily protein	95.1975	62.1635	75.4057	23.7663	52.0383	57.7083	15.7826	21.2691	55.8788	22.888
Eucgr.G01191.v2.0	0.522881	Growth/cell cycle regulation	GO:0008283,GO:0008083,GO:0005576	Phytosulfokine 4 precursor	54.0328	21.5788	9.23369	17.8088	10.3658	31.3867	11.1526	22.8247	28.2969	11.9724
Eucgr.B01875.v2.0	0.522764			Domain of unknown function (DUF1995)	22.9777	6.40941	8.12128	4.18698	9.79936	9.51003	4.63579	7.71355	7.17311	5.99198
Eucgr.A01759.v2.0	0.52268	Defence/disease resistance, signal transduction, stress response	GO:0048544,GO:0006468,GO:0005524,GO:0004672	S-locus lectin protein kinase family protein	31.4506	17.8732	13.1027	5.92886	18.9295	10.3734	8.15727	9.12559	9.85385	12.7539
Eucgr.I00211.v2.0	0.522504	Defence/disease resistance	GO:0005524,GO:0005515	NB-ARC domain-containing disease resistance protein	35.3231	18.4403	3.66776	11.3373	17.4984	13.3214	1.365	2.09707	20.5514	5.52088
Eucgr.F02704.v2.0	-0.499551		GO:0008270,GO:0003677	HSI2-like 1	1390.91	1718.99	1595.88	1809.76	1929.21	1825.75	1890.55	1747.06	1652.77	1736.38
Eucgr.H01196.v2.0	-0.499622	Transcription regulation	GO:0046872	Zinc finger C-x8-C-x5-C-x3-H type family protein	848.587	1167.65	984.146	1206.52	1166.18	1221.84	1172.73	1043.82	1043.23	1234.27
Eucgr.A01279.v2.0	-0.499835	Transcription regulation		GRAS family transcription factor	324.908	419.745	394.978	559.636	487.197	489.781	530.088	442.276	455.824	527.479
Eucgr.A02453.v2.0	-0.499919	Growth/cell cycle regulation	GO:0003824,GO:0006470,GO:0004722	Protein phosphatase 2C family protein	1131.07	1171.48	1188.82	1595.52	1342.48	1546.06	1619.95	1652.41	1058.32	1603.73
Eucgr.J02307.v2.0	-0.501409	Transcription regulation	GO:0005515	Global transcription factor group E8	1989.95	2958.06	2796.43	2459.74	2935.39	2800.58	2771.9	2820.94	2828.12	2660.23
Eucgr.K02227.v2.0	-0.501687	Signal transduction, transporter	GO:0005515	C2 domain-containing protein	472.872	559.895	654.142	801.107	779.868	818.572	864.034	766.077	518.646	655.161
Eucgr.I02637.v2.0	-0.501857			Splicing factor, putative	1843.73	2679.75	2490.03	2856.88	2492.16	2876.52	2514.25	2978.56	2480.68	2876.81
Eucgr.B02279.v2.0	-0.502062		GO:0005524,GO:0003676	RNA helicase, ATP-dependent, SK12/DOB1 protein	822.03	1206.62	1063.3	1084.02	1310.65	1240.1	1303.14	1266.39	1099	1172.78
Eucgr.I00882.v2.0	-0.502321	Transcription regulation	GO:0043565,GO:0006355,GO:0003700	WRKY DNA-binding protein 11	512.667	662.491	568.597	942.461	752.534	765.354	854.083	742.926	629.438	958.124
Eucgr.C01945.v2.0	-0.502334				2174.93	2979.04	3024.74	2700.88	3078.95	2910.29	2808.06	3132.61	2924.27	2846.96
Eucgr.G02771.v2.0	-0.502535				1432.41	1643.06	2123.87	1911.21	1988.68	1688.29	2016.8	1829.91	1807.48	1815.2
Eucgr.F00170.v2.0	-0.502741	Defence/disease resistance, signal transduction, stress response	GO:0048544,GO:0006468,GO:0005524,GO:0004672	S-locus lectin protein kinase family protein	57.2363	115.189	102.783	154.566	94.6726	138.095	180.134	121.188	97.2638	125.027
Eucgr.B00646.v2.0	-0.50322	Defence/disease resistance	GO:0008270,GO:0005515	RING/U-box protein	134.571	176.848	183.113	154.862	194.78	196.931	177.545	160.948	186.966	170.364
Eucgr.H00038.v2.0	-0.503401	Sugar/carbohydrate catabolism	GO:0030246,GO:0005975,GO:0004553	Beta galactosidase 9	928.164	1431.41	1601.52	2026.03	1741.73	1436.44	1942.79	1692.18	1413.69	1744.99
Eucgr.K02416.v2.0	-0.503884		GO:0005515		642.845	758.139	768.916	786.357	783.128	785.586	819.713	1023.23	808.098	855.357
Eucgr.J01505.v2.0	-0.504542				586.722	866.461	653.179	910.183	872.536	837.37	1073.31	844.247	810.164	822.95
Eucgr.H04494.v2.0	-0.504727		GO:0016787	Metallopeptidase M24 family protein	346.558	385.97	435.525	418.1	432.409	428.969	460.858	463.695	473.11	407.26
Eucgr.H02692.v2.0	-0.505142				294.239	426.96	394.023	403.288	431.097	406.72	428.315	407.733	432.678	364.579
Eucgr.F03695.v2.0	-0.505325		GO:0003682	Agenet domain-containing protein; bromo-adjacent homology (BAH) domain-containing protein	922.937	1288.78	1376.64	1170.4	1471.22	1323.66	1391.38	1247.78	1194.92	1344.3
Eucgr.F01130.v2.0	-0.506011		GO:0006468,GO:0005524,GO:0004672	Protein kinase superfamily protein	884.591	1190.05	1027.52	1269.65	1304.17	1283.72	1369.39	1249.04	1049.31	1199.79
Eucgr.F03204.v2.0	-0.506062	Defence/disease resistance		RING/U-box superfamily protein	1303.85	1450.16	1578.48	1761.1	1746.67	1608.13	1680.1	1749.38	1323.74	1695.98
Eucgr.E00075.v2.0	-0.506898	Growth/cell cycle regulation	GO:0003924,GO:0007017,GO:0005874,GO:0031122,GO:0007020,GO:0000930	Gamma-tubulin	1066.55	1115.02	1131.75	1253.92	1338.93	1226.49	1277.95	1363.12	1105	1525.9
Eucgr.H00243.v2.0	-0.507483		GO:0016887,GO:0005524,GO:0019538	Clp ATPase	448.638	498.35	546.746	635.57	506.153	590.731	649.865	596.003	529.219	623.716
Eucgr.C02997.v2.0	-0.507699	Defence/disease resistance, host-fungus interaction, stress response		Hydroxyproline-rich glycoprotein family protein	906.106	1145.6	1072.12	1766.53	1456.09	1523.76	1798.28	1423.53	1151.06	1288.17
Eucgr.F03459.v2.0	-0.508007				413.359	524.989	471.891	646.764	539.005	600.394	748.112	567.338	541.836	569.045
Eucgr.H01193.v2.0	-0.508279		GO:0009378,GO:0006310,GO:0006281,GO:0005524	Peroxin 6	443.934	546.393	534.899	556.868	648.117	641.367	609.595	591.739	591.393	612.536
Eucgr.F03434.v2.0	-0.508291				661.125	728.966	887.622	808.013	834.274	779.317	780.987	871.572	739.505	829.195
Eucgr.B00711.v2.0	-0.508917		GO:0005515	Stomatal cytokinesis defective/SCD1 protein (SCD1)	1521.38	1868.3	1800.76	2220.76	1932.36	1929.07	2289.92	2201.83	1891.55	2170.59
Eucgr.D01792.v2.0	-0.509006				1387.56	1931.95	1847.11	1844.01	1742.94	1951.25	1905.75	1756.27	2013.59	1740.3
Eucgr.J02086.v2.0	-0.509156	Signal transduction	GO:0005515,GO:0000160,GO:0007165,GO:0000155	Signal transduction histidine kinase, hybrid-type, ethylene sensor	2931.15	3575.96	3412.71	3736.91	3908.79	3654.79	3705.01	3568.34	3639.3	3864.7
Eucgr.H00962.v2.0	-0.50956		GO:0005515	Calcium-dependent lipid-binding (CaLB domain) family protein	2147.57	3003.65	2988.68	3364.63	3339.69	3383.93	4077.79	2617.08	2649.03	3326.31
Eucgr.K00278.v2.0	-0.509627	Growth/cell cycle regulation	GO:0006511	SKP1-like 21	336.942	443.638	546.383	435.165	589.859	410.434	481.783	538.161	496.271	487.015
Eucgr.I02662.v2.0	-0.510216	Transcription regulation	GO:0005515,GO:0005634,GO:0003677	Calmodulin-binding transcription activator protein with CG-1 and Ankyrin domains	1958.04	2697.13	2968.23	2624.95	2530.93	2535.86	2691.55	2690.38	2562.9	2860.68
Eucgr.B01387.v2.0	-0.510287		GO:0051205,GO:0016021	Membrane insertion protein, OxaA/YidC with tetratricopeptide repeat domain	179.422	225.461	246.27	210.175	233.591	214.687	227.656	224.428	247.593	261.572
Eucgr.I01450.v2.0	-0.510309		GO:0003676	Splicing factor, CC1-like	1907.58	2298.73	2229.46	2422.91	2362.12	2362.74	2431.41	2662.97	2288.99	2221.25
Eucgr.J01752.v2.0	-0.510466	Transcription regulation	GO:0006352,GO:0003677	TATA binding protein 2	1042.61	1204.66	1307.21	1307.31	1189.67	1133.34	1268.37	1284.79	1193.4	1323.38
Eucgr.J01889.v2.0	-0.510562		GO:0055114,GO:0016491	Alternative NAD(P)H dehydrogenase 2	464.999	465.74	577.242	680.187	590.465	595.045	608.45	605.666	510.6	547.642
Eucgr.G03124.v2.0	-0.510611			Haloacid dehalogenase-like hydrolase (HAD) superfamily protein	278.496	292.677	311.325	335.252	329.476	327.838	354.319	356.079	347.333	329.381
Eucgr.B00392.v2.0	-0.510767	Transcription regulation		DDT domain superfamily	1009.96	1260.29	1246.67	1192.99	1311.63	1208.1	1281.6	1384.66	1233.6	1274.38
Eucgr.H00136.v2.0	-0.510785		GO:0003676	RNA-binding (RRM/RBD/RNP motifs) family protein	1639.53	2113.76	1635.82	2320.39	1928.93	2489	2321.21	2453.75	2124.78	2343.25
Eucgr.F03732.v2.0	-0.510795	Transcription regulation	GO:0043565,GO:0006355,GO:0003700,GO:0006351	bZIP transcription factor family protein	511.442	449.626	549.26	718.393	753.767	799.153	817.967	814.263	555.407	750.369
Eucgr.E00782.v2.0	-0.511789	Defence/disease resistance	GO:0008270,GO:0019789	RING/U-box superfamily protein	665.741	818.253	763.837	908.823	812.585	861.95	984.517	985.096	802.978	837.576
Eucgr.D01795.v2.0	-0.512189		GO:0016020	CAAX amino terminal protease family protein	431.415	557.812	553.152	819.159	516.443	758.693	796.131	695.943	514.816	686.494
Eucgr.I02032.v2.0	-0.513472		GO:0006887,GO:0000145	Exocyst subunit exo70 family protein E1	384.772	444.524	478.063	497.704	454.186	488.18	537.738	544.898	400.046	530.114
Eucgr.H01665.v2.0	-0.513622		GO:0003676	RNA-binding (RRM/RBD/RNP motifs) family protein	970.843	1206.51	1171.74	1204.23	1163.65	1187.15	1125.84	1291.77	1285.28	1205.05
Eucgr.F00598.v2.0	-0.513866				136.961	257.744	287.778	239.899	410.853	318.481	275.778	271.476	317.9	234.974
Eucgr.J00387.v2.0	-0.515103			Domain of unknown function (DUF966)	519.328	511.734	639.763	667.166	634.46	606.94	645.347	760.268	578.982	659.325
Eucgr.F02184.v2.0	-0.515428			Putative serine esterase family protein	860.697	1024.26	1010.59	1028.59	1152.22	1070.54	1246.02	1121.35	971.481	1107.69
Eucgr.L00261.v2.0	-0.516044		GO:0034755,GO:0016021,GO:0005381	Iron-regulated protein 3	204.11	282.996	284.612	300.809	345.377	308.008	314.66	311.892	304.051	317.433
Eucgr.H04665.v2.0	-0.516142				833.383	954.179	996.146	1145.44	1093.55	1205.03	1362.34	1104.25	937.253	1092.46
Eucgr.G03167.v2.0	-0.51672	Defence/disease resistance		RING/U-box superfamily protein	445.299	634.164	672.02	732.705	691.593	724.102	734.85	615.407	619.548	579.491
Eucgr.F02971.v2.0	-0.51701	Signal transduction, stress response, transcription regulation		Tetratricopeptide repeat (TPR)-like superfamily protein	256.058	304.497	315.665	296.196	290.86	350.81	309.713	373.253	299.606	364.231
Eucgr.J00890.v2.0	-0.517308			P-loop containing nucleoside triphosphate hydrolases superfamily protein	115.082	108.701	117.861	160.747	132.153	166.16	154.863	181.692	189.806	166.009
Eucgr.D00642.v2.0	-0.517348	Growth/cell cycle regulation, stress response		Sensitive to freezing 6	1604.04	2090.53	1858.36	2222.47	2028.34	2542.29	2465.66	2434.95	1943.21	2118.6
Eucgr.K00929.v2.0	-0.517886		GO:0055114,GO:0016491	NAD(P)H dehydrogenase B1	267.484	341.526	379.287	381.069	516.088	342.138	413.226	402.288	385.793	464.668
Eucgr.G00622.v2.0	-0.518133	Signal transduction		Mitogen-activated protein kinase kinase kinase 9	285.876	335.461	395.993	360.608	414.553	426.553	435.133	316.991	360.134	396.95
Eucgr.G03258.v2.0	-0.518167	Transcription regulation		Scarecrow-like 3	513.232	520.045	523.776	667.647	627.816	644.625	676.063	628.905	645.537	750.206
Eucgr.J01209.v2.0	-0.518286			Protein of unknown function (DUF1423)	1255.59	1819.4	1751.78	1693.19	1763.87	1769.98	1825.41	1687.88	1778.13	1671.07
Eucgr.K02736.v2.0	-0.518763		GO:0009378,GO:0006310,GO:0006281,GO:0005515	AAA-type ATPase family protein	2033.46	2489.2	2536.57	2563.6	2715.33	2580.96	2698.6	2743.21	2608.39	2629.12
Eucgr.J02498.v2.0	-0.519421	Growth/cell cycle regulation, stress response, transcription regulation		F-box family protein with a domain of unknown function (DUF295)	57.3623	121.913	152.411	140.54	118.636	159.709	133.151	118.298	133.091	116.189
Eucgr.G02815.v2.0	-0.520699	Transcription regulation		Duplicated homeodomain-like superfamily protein	2623.23	3704.08	3632.14	3325.13	3868.91	4318.98	3682.49	3721.4	3291.2	4057.78
Eucgr.K01707.v2.0	-0.520834			HIS triad family protein 3	555.052	970.964	1358.78	1565.28	1453.53	1134.4	1259.57	1614.08	963.512	1449.24
Eucgr.B00702.v2.0	-0.521162			Histone deacetylase 15	697.209	814.443	844.748	853.84	853.201	879.715	936.5	974.373	743.477	1018.59
Eucgr.F04478.v2.0	-0.521904	Transcription regulation	GO:0005515,GO:0006355	RING/FYVE/PHD zinc finger superfamily protein	1636.69	2065.1	1987.53	1959.83	2192.52	2328.78	2547.82	2183.86	2181.19	2227.86
Eucgr.C00758.v2.0	-0.522443		GO:0009264,GO:0008253	Haloacid dehalogenase-like hydrolase (HAD) superfamily protein	405.039	462.659	459.758	479.574	548.2	440.827	537.455	528.671	494.139	544.214
Eucgr.B00506.v2.0	-0.522568	Transcription regulation	GO:0008270	RING/FYVE/PHD zinc finger superfamily protein	485.766	513.974	647.193	1051.82	653.003	938.583	932.949	949.434	517.894	911.011
Eucgr.J02111.v2.0	-0.522631	Signal transduction, transcription regulation	GO:0000160	Pseudo-response regulator 3	854.634	1329.49	1333.13	1305.82	1761.51	1586.48	1655.05	1432.3	1358.31	1322.49
Eucgr.B02363.v2.0	-0.522663		GO:0006468,GO:0004672	Protein kinase superfamily protein	377.921	498.311	455.244	455.662	511.663	541.382	605.686	503.58	506.599	492.343
Eucgr.C04380.v2.0	-0.522815		GO:0008270	MuDR family transposase	389.144	462.661	555.01	510.257	536.747	463.104	474.329	563.414	476.199	517.363
Eucgr.A00245.v2.0	-0.523422	Growth/cell cycle regulation, transcription regulation	GO:0005515	Ubiquitin-like superfamily protein	766.578	877.924	1054.28	916.895	999.425	939.833	1013.62	1012.44	840.953	1018.97
Eucgr.H03948.v2.0	-0.52346		GO:0055114,GO:0016491,GO:0006631,GO:0003857	Multifunctional protein 2	3080.76	3857.01	4045.04	4742.83	4379.02	4550.93	4779.32	4373.72	3452.14	4258.41
Eucgr.J01408.v2.0	-0.52355	Growth/cell cycle regulation, transcription regulation	GO:0008033,GO:0004809,GO:0003723	N2,N2-dimethylguanosine tRNA methyltransferase	413.827	631.468	544.077	753.17	561.268	552.144	782.716	765.114	558.053	772.366
Eucgr.I02742.v2.0	-0.523608	Stress response	GO:0006468,GO:0005524,GO:0004672	SNF1-related protein kinase 2.10	1236.95	1353.74	1543.52	1551.99	1430.52	1440.35	1467.8	1508	1361.24	1631.24
Eucgr.K03557.v2.0	-0.524128	Signal transduction, stress response, transcription regulation	GO:0006397,GO:0005634	Tetratricopeptide repeat (TPR)-like superfamily protein	698.136	982.192	961.83	928.03	983.322	951.658	997.554	1103.29	887.573	965.473
Eucgr.A00018.v2.0	-0.524845			Plastid transcriptionally active 4	150.437	212.735	198.301	174.406	222.411	202	209.082	185.716	226.009	225.35
Eucgr.K02198.v2.0	-0.524927		GO:0005515,GO:0016887,GO:0005524,GO:0019538	CLPC homologue 1	4234.19	5114.02	4462.09	6479.18	5173.54	6151.06	6547.55	6469.7	5160.83	5771.89
Eucgr.B03759.v2.0	-0.525228			Chloroplastic NIFS-like cysteine desulfurase	399.671	436.649	512.584	490.266	571.372	487.132	575.644	573.119	475.147	471.428
Eucgr.F02950.v2.0	-0.525441	Growth/cell cycle regulation, stress response, transcription regulation	GO:0005515	F-box and associated interaction domains-containing protein	13.1789	26.0608	28.5442	26.7067	21.996	28.1813	24.8099	28.8837	29.4639	26.4274
Eucgr.I00395.v2.0	-0.525607		GO:0030170,GO:0009058	Aspartate aminotransferase	1712.42	2013.69	2018.38	2697.29	2031.48	2196	2507.02	2369.19	2132.35	2590.43
Eucgr.G01453.v2.0	-0.525967		GO:0055114,GO:0016491,GO:0008270	ARP protein (REF)	168.561	440.999	299.386	447.918	517.267	349.513	485.017	401.499	456.032	561.91
Eucgr.F02123.v2.0	-0.526084		GO:0055114,GO:0016638,GO:0010181,GO:0004733	Pyridoxin (pyrodoxamine) 5\'-phosphate oxidase	365.812	531.472	513.938	495.373	536.567	536.647	632.532	571.786	531.317	593.037
Eucgr.K00281.v2.0	-0.526584	Defence/disease resistance, host-fungus interaction, stress response		Hydroxyproline-rich glycoprotein family protein	635.226	846.731	912.493	865.543	760.627	814.73	1039.05	905.091	837.338	1059.45
Eucgr.F03285.v2.0	-0.526696	Transporter	GO:0055085,GO:0016021	Sodium/calcium exchanger family protein; calcium-binding EF hand family protein	646.694	736.269	849.278	908.318	1020.99	1124.36	1093.08	903.485	1091.44	992.787
Eucgr.J01222.v2.0	-0.52674	Growth/cell cycle regulation, stress response, transcription regulation		EID1-like 2	431.011	447.446	464.711	529.406	487.115	605.143	506.023	548.286	466.613	548.363
Eucgr.H02538.v2.0	-0.526839	Defence/disease resistance, signal transduction	GO:0006468,GO:0005524,GO:0004672	Cysteine-rich RLK (RECEPTOR-like protein kinase) 2	316.465	444.404	458.389	594.204	456.922	544.631	574.791	522.096	418.755	559.301
Eucgr.G03183.v2.0	-0.526888	Transcription regulation		Myb domain protein 33	171.657	232.257	269.623	316.523	219.102	237.948	245.79	268.675	233.423	309.877
Eucgr.A00015.v2.0	-0.52731	Signal transduction, stress response, transcription regulation		Tetratricopeptide repeat (TPR)-like superfamily protein	66.9938	98.1279	87.9751	93.1802	103.371	111.521	95.1585	135.947	112.832	133.282
Eucgr.C03989.v2.0	-0.527967	Transporter		ABC1 family protein	2865.47	3710.09	3895.24	3751.01	3665.13	3883.53	3684.5	4000.52	3544.45	4060.85
Eucgr.J02541.v2.0	-0.528107		GO:0006468,GO:0004672,GO:0006397,GO:0004540	Endoribonuclease/protein kinase IRE1-like	769.937	911.438	1081.93	907.065	1128.92	989.08	1094.21	987.585	930.652	996.562
Eucgr.K02213.v2.0	-0.528129	Growth/cell cycle regulation	GO:0006508,GO:0004190	Eukaryotic aspartyl protease family protein	661.827	812.297	887.477	961.101	835.764	977.428	901.873	922.847	772.137	1045.63
Eucgr.K02998.v2.0	-0.528516		GO:0008138,GO:0006470,GO:0004484,GO:0006397,GO:0006370	mRNA capping enzyme family protein	2323.52	2779.05	2822.95	3045.48	3092.35	3024.16	3101.13	3292.34	2515.54	3374.07
Eucgr.H03281.v2.0	-0.528843	Transporter	GO:0008565,GO:0006606,GO:0005737,GO:0005634,GO:0005515	Importin alpha isoform 1	2867.79	3439.04	3180.28	3667.9	3251.24	3445.32	3810.54	3963.61	3382.33	4185.54
Eucgr.C00144.v2.0	-0.52888	Sugar/carbohydrate catabolism	GO:0005515	Galactose oxidase/kelch repeat superfamily protein	884.351	977.467	1022.67	1278.9	1066.15	1464.75	1339.35	1246.78	938.728	1265.74
Eucgr.B03681.v2.0	-0.528935	Growth/cell cycle regulation, transcription regulation	GO:0016740,GO:0008033	Transferases; tRNA (5-methylaminomethyl-2-thiouridylate)-methyltransferases	141.547	184.043	182.989	180.113	215.742	189.408	211.333	170.495	191.247	203.168
Eucgr.K03293.v2.0	-0.529354	Transcription regulation	GO:0046983	Basic helix-loop-helix (bHLH) DNA-binding superfamily protein	922.54	1018.63	1036.07	1113.41	1070.2	1067.33	1225.82	1187.9	998.386	1180.75
Eucgr.A02971.v2.0	-0.529588	Transcription regulation	GO:0006886,GO:0005622	Target of Myb protein 1	2295.11	2545.44	3051.61	3183.57	2519.25	3065.3	3016.94	2946.12	2437.98	3037.5
Eucgr.B01452.v2.0	-0.529808		GO:0000228,GO:0005515	Sister chromatid cohesion 1 protein 4	1822.6	2349.82	2265.58	2195.68	2430.45	2424.13	2592.25	2556.77	2215.18	2650.63
Eucgr.E01922.v2.0	-0.530719	Defence/disease resistance	GO:0005515	NPR1-like protein 3	1002.4	1198.14	1525.31	1559.17	1369.67	1488.91	1488.97	1471.29	1238.83	1494.92
Eucgr.E01573.v2.0	-0.531006				788.287	941.736	1080.04	987.941	1097.28	975.176	1058.06	956.985	989.028	1051.57
Eucgr.H04886.v2.0	-0.531109	Transcription regulation	GO:0008270,GO:0003677	A20/AN1-like zinc finger family protein	596.16	675.859	915.654	899.03	727.169	931.823	845.313	850.092	690.205	811.884
Eucgr.C03720.v2.0	-0.531148			Peptidase M28 family protein	1401.95	1468.53	1860.17	2563.85	2005.28	2034.93	2818.97	2569.99	1746.89	1959.28
Eucgr.B02625.v2.0	-0.531527		GO:0016787,GO:0005524,GO:0003677	SNF2 domain-containing protein/helicase domain-containing protein	1140.32	1485.08	1432.12	1390.03	1489.02	1501.31	1484.2	1551.05	1431.74	1433.43
Eucgr.B01994.v2.0	-0.532508		GO:0016884	Amidase 1	229.905	301.035	286.698	295.235	294.492	345.211	341.396	351.516	288.362	338.709
Eucgr.E03352.v2.0	-0.532618			WAPL (Wings apart-like protein regulation of heterochromatin) protein	873.903	1017.16	1067.49	1110.57	1196.79	1186.35	1334.8	1121.67	1013.27	1127.76
Eucgr.B00292.v2.0	-0.532853	Defence/disease resistance, signal transduction	GO:0006468,GO:0004672	Cysteine-rich RLK (RECEPTOR-like protein kinase) 42	30.543	72.3616	95.8814	114.128	88.5591	76.2082	122.527	60.6122	74.9391	92.8327
Eucgr.E03353.v2.0	-0.53314		GO:0003677,GO:0016593,GO:0016570,GO:0006368	Plus-3 domain-containing protein	968.316	1213.18	1326.5	1260.48	1184.52	1240.58	1273.84	1456.52	1248.72	1330.13
Eucgr.F01815.v2.0	-0.533204		GO:0003677	ARID/BRIGHT DNA-binding domain-containing protein	867.975	1034.93	1097	1044.91	1095.51	1054.57	1161.3	1186.69	1081.61	1063.81
Eucgr.H03353.v2.0	-0.533732	Growth/cell cycle regulation	GO:0034314,GO:0007015,GO:0005885,GO:0005856,GO:0005524	Actin related protein 2	155.125	200.717	244.597	253.949	232.49	214.186	270.791	270.979	209.874	253.774
Eucgr.I02463.v2.0	-0.533932	Transcription regulation		C2H2-like zinc finger protein	1536.9	1845.7	1616.11	2404.63	2021.58	2281.85	2394.97	2224.27	1743.24	2321.48
Eucgr.L03193.v2.0	-0.534113			Protein kinase superfamily protein	30.1441	75.0491	73.856	95.3695	69.9443	90.7551	90.5881	61.9343	107.812	71.803
Eucgr.D00718.v2.0	-0.534418	Growth/cell cycle regulation, stress response, transcription regulation		F-box/RNI-like superfamily protein	1506.01	1781.72	1542.68	2181.59	1783.34	2349.46	2187.49	2200.42	1602.23	2298.75
Eucgr.H00952.v2.0	-0.534564	Transcription regulation	GO:0005515,GO:0046872	RING/FYVE/PHD zinc finger superfamily protein	779.758	1074.73	1074.9	1397.88	1008.57	1232.83	1331.59	1395.11	974.785	1632.14
Eucgr.D02080.v2.0	-0.534665		GO:0003676,GO:0006418,GO:0005524,GO:0004812,GO:0000166,GO:0006421,GO:0005737,GO:0004816	Class II aminoacyl-tRNA and biotin synthetases superfamily protein	318.678	378.607	383.559	426.21	426.088	336.596	427.036	470.264	380.724	442.698
Eucgr.H00557.v2.0	-0.53534	Signal transduction	GO:0031683,GO:0019001,GO:0007186,GO:0004871,GO:0003924	Extra-large GTP-binding protein 3	645.24	834.923	843.134	936.396	919.421	839.989	915.196	838.318	865.875	828.111
Eucgr.K02065.v2.0	-0.535542	Transporter	GO:0016887,GO:0005524,GO:0016020	Pleiotropic drug resistance 11	808.648	948.174	748.594	1311.09	1071.44	1539.27	1647.76	1248.05	1316.72	1383.05
Eucgr.D02307.v2.0	-0.535713		GO:0048544,GO:0006468,GO:0005524,GO:0004672	Receptor-like protein kinase 4	268.252	342.118	308.656	354.771	355.867	383.808	365.659	365.897	346.202	433.224
Eucgr.C01879.v2.0	-0.535727	Defence/disease resistance	GO:0006470,GO:0004722	HOPW1-1-interacting 2	348.495	619.819	653.606	745.355	532.31	864.008	670.42	545.232	709.708	516.837
Eucgr.C03805.v2.0	-0.536823	Transcription regulation		Sequence-specific DNA binding;sequence-specific DNA binding transcription factors	518.049	620.027	630.59	616.611	716.742	688.775	782.568	753.665	633.189	724.241
Eucgr.J00624.v2.0	-0.537175	Transcription regulation		C2H2 zinc-finger protein SERRATE (SE)	1025.36	1328.27	1152.31	1285.14	1167.48	1326.43	1371.68	1554.33	1285.87	1466.95
Eucgr.E04228.v2.0	-0.537972			Transducin/WD40 repeat-like superfamily protein	1542.17	1804.91	1625.34	2077.37	1812.83	2015.29	2060.28	2119.94	1828.81	2306.47
Eucgr.I01694.v2.0	-0.538004	Growth/cell cycle regulation	GO:0008601,GO:0007165,GO:0000159	Protein phosphatase 2A regulatory B subunit family protein	1381.97	1625.4	1625.81	1673.9	1656.3	1729.94	1781.52	1726.05	1496.02	1965.71
Eucgr.K01833.v2.0	-0.53816	Defence/disease resistance		Emsy N Terminus (ENT)/plant Tudor-like domains-containing protein	919.699	976.627	1035.32	1161.57	1043.75	1075.96	1161.66	1252.61	957.698	1214.47
Eucgr.B03540.v2.0	-0.538708	Defence/disease resistance, host-fungus interaction	GO:0005737,GO:0005515	Hydroxyproline-rich glycoprotein family protein	326.378	408.283	403.114	418.345	439.322	413.948	424.002	431.11	377.87	447.226
Eucgr.I02173.v2.0	-0.5395	Defence/disease resistance, signal transduction	GO:0005515,GO:0006468,GO:0005524,GO:0004672	Leucine-rich receptor-like protein kinase family protein	839.784	1251.15	999.349	1247.24	1202.44	1375.01	1434.19	1210.25	1081.29	1357.6
Eucgr.C03422.v2.0	-0.539795	Growth/cell cycle regulation, transcription regulation	GO:0008168,GO:0006139	Methyltransferase MT-A70 family protein	1421.54	1904.22	1677.3	2171.49	1969.43	1892.22	2229.3	2191.8	1846.4	2034.33
Eucgr.C03784.v2.0	-0.539801			Protein of unknown function (DUF810)	1045.44	1277.57	1422.13	1258.09	1427.08	1452.67	1417.36	1263.77	1321.57	1423.17
Eucgr.C03788.v2.0	-0.540125	Signal transduction	GO:0007165	Novel interactor of JAZ	1646.72	1815.69	1871.2	2350.63	2020.92	2132.07	2315.15	2356	1672.97	2511.23
Eucgr.C02838.v2.0	-0.540792	Transcription regulation	GO:0005515	LisH dimerisation motif; WD40/YVTN repeat-like-containing domain	2245.68	2631.67	2704.52	2527.8	2913.06	2867.23	2862.19	2868.69	2723.06	2869
Eucgr.K01846.v2.0	-0.540808	Defence/disease resistance		RING/U-box superfamily protein	732.966	863.809	805.369	826.934	848.221	938.151	971.655	935.831	855.977	902.433
Eucgr.A02240.v2.0	-0.54143	Transcription regulation	GO:0043565,GO:0006355,GO:0003700,GO:0006351	TGACG motif-binding factor 6	1226.08	1403.72	1692.12	1564.08	1558.9	1578	1607.91	1812.58	1483.76	1608.65
Eucgr.G01876.v2.0	-0.541782	Transporter		Transmembrane amino acid transporter family protein	461.311	616.814	499.788	708.45	562.569	731.181	635.184	675.936	647.627	711.723
Eucgr.E00326.v2.0	-0.542501	Stress response	GO:0006508,GO:0004176,GO:0005524,GO:0030163,GO:0004252	lon protease 2	950.628	1029.68	1009.33	1428.35	1150.51	1353.33	1356.5	1308.46	1027.21	1360.56
Eucgr.K03177.v2.0	-0.542687	Growth/cell cycle regulation, stress response		Ankyrin repeat family protein	487.338	560.945	617.462	689.973	588.977	770.469	667.938	697.255	583.131	876.592
Eucgr.H00858.v2.0	-0.543119			MutT/nudix family protein	178.599	284.331	360.532	490.203	396.554	310.523	331.76	381.439	307.172	360.027
Eucgr.G03030.v2.0	-0.544506			RNI-like superfamily protein	1959.07	2195.93	2531.77	2426.35	2540.35	2624.78	2562.83	2457.78	2193.26	2601.04
Eucgr.H03871.v2.0	-0.54463	Transcription regulation	GO:0046872	Zinc finger C-x8-C-x5-C-x3-H type family protein	472.624	585.885	512.78	659.764	524.889	627.986	627.447	683.112	546.063	717.797
Eucgr.D02430.v2.0	-0.544989			Nucleotidyltransferase family protein	432.768	728.414	620.023	705.511	720.078	756.561	767.794	663.276	777.594	690.232
Eucgr.F03527.v2.0	-0.545282	Growth/cell cycle regulation, stress response, transcription regulation	GO:0005515	F-box family protein with a domain of unknown function (DUF295)	361.172	424.099	408.311	657.845	470.237	594.541	765.852	586.548	491.054	555.561
Eucgr.H03918.v2.0	-0.545805		GO:0008017,GO:0007018,GO:0005524,GO:0003777,GO:0005871	P-loop containing nucleoside triphosphate hydrolases superfamily protein	2905.58	3357.55	3520.18	3905.65	4059.29	3615.46	4381.24	4139.73	3313.86	3791.33
Eucgr.I01138.v2.0	-0.546333		GO:0010468,GO:0005777	Putative endonuclease or glycosyl hydrolase	970.811	1089.82	1113.97	1120.04	1117.29	1134.63	1238.9	1098.4	1030.01	1176.33
Eucgr.F01792.v2.0	-0.546637	Growth/cell cycle regulation	GO:0003824,GO:0006470,GO:0004722	Protein phosphatase 2C family protein	1657.85	2218.72	2263.68	2225.56	2198.75	2202.96	2486.07	2114.42	2286.17	2117.23
Eucgr.C00764.v2.0	-0.546918		GO:0003677	ARID/BRIGHT DNA-binding domain-containing protein	1188.94	1265.75	1298.32	1463.24	1400.17	1432.34	1513.88	1699.68	1290.66	1680.46
Eucgr.I01130.v2.0	-0.546937	Defence/disease resistance	GO:0008270	RING/U-box superfamily protein	2175.41	2557.42	2570.78	2761.77	2659.18	2844.7	2959.28	2897.32	2477.27	3108.39
Eucgr.K00307.v2.0	-0.548923		GO:0005515	Transducin/WD40 repeat-like superfamily protein	265.973	377.496	336.56	422.088	449.262	426.298	459.918	464.166	434.326	414.052
Eucgr.F03190.v2.0	-0.550972	Growth/cell cycle regulation	GO:0008270,GO:0005634	IAP-like protein 1	1373.18	1718.42	1754.18	1715.02	1689.29	1859.36	1887.55	1849.64	1762.87	1764.74
Eucgr.D02372.v2.0	-0.551509		GO:0005515	SET domain protein 14	367.23	485.766	521.524	491.38	580.679	500.235	502.12	549.868	519.609	514.527
Eucgr.K02270.v2.0	-0.551807	Growth/cell cycle regulation		Pentatricopeptide repeat (PPR) superfamily protein	28.5248	61.713	57.8736	52.5455	62.7415	58.3408	56.1421	60.7747	63.2311	56.1505
Eucgr.F01126.v2.0	-0.552229	Growth/cell cycle regulation, transcription regulation		Ubiquitin-conjugating enzyme 25	1346.67	1620.4	1562.28	1927.27	1556.91	1722.43	1889.5	2164.64	1609.13	2009.59
Eucgr.G01927.v2.0	-0.552252		GO:0031011		541.759	720.963	706.678	722.569	729.511	669.856	774.435	734.62	665.505	704.327
Eucgr.K00094.v2.0	-0.552452	Growth/cell cycle regulation		Tudor/PWWP/MBT superfamily protein	456.723	557.665	619.116	618.716	546.522	616.966	648.465	638.994	498.33	613.416
Eucgr.F02039.v2.0	-0.552861			Plant protein of unknown function (DUF827)	961.778	1243.24	1428.73	1307.75	1367.14	1311.01	1366.86	1320.46	1202.63	1321.14
Eucgr.I00053.v2.0	-0.552886		GO:0003723	KH domain-containing protein	1619.65	1948.67	1778.39	2096.29	2117.28	2315.99	2325.97	2249.56	1961.3	2112.45
Eucgr.B00248.v2.0	-0.553395			Modifier of snc1	1583.38	2163.37	1964.84	1982.65	2137.49	2355.81	2202.49	2398.14	1990.13	2252.92
Eucgr.H00428.v2.0	-0.5534	Growth/cell cycle regulation		Pentatricopeptide repeat (PPR) superfamily protein	536.048	662.439	647.477	686.608	602.658	620.562	720.081	732.01	643.051	766.999
Eucgr.K02520.v2.0	-0.5544		GO:0016593,GO:0016570,GO:0006368	Leo1-like family protein	1522.53	1886.3	1892.75	2007.31	2047.62	1939.74	2166.94	2247.03	1790.92	2080.38
Eucgr.I02304.v2.0	-0.554625	Transcription regulation	GO:0006366,GO:0005665,GO:0003677,GO:0006351,GO:0003899	RNA polymerase II large subunit	2571.59	3687.86	3240.45	3754.76	3673.83	4169.19	3869.8	4066.77	3383.47	3998.57
Eucgr.F00464.v2.0	-0.55465	Transporter		Sucrose transporter 4	664.588	742.943	927.773	1038.12	951.202	981.825	953.215	888.03	746.651	936.174
Eucgr.A01894.v2.0	-0.556281	Transcription regulation	GO:0005515	Global transcription factor group E4	1036.92	1260.43	1306.45	1217.32	1276.86	1351.51	1394.84	1322.67	1289.98	1323.28
Eucgr.F01588.v2.0	-0.556303	Defence/disease resistance, growth/cell cycle regulation, signal transduction		Auxin-like 1 protein	304.69	494.011	403.624	545.384	528.192	511.656	573.568	573.28	411.538	534.105
Eucgr.E01310.v2.0	-0.556602	Signal transduction	GO:0031683,GO:0019001,GO:0007186,GO:0004871,GO:0003924	Extra-large GTP-binding protein 3	1313.88	1836.22	1469.03	1891.51	2085.94	1887.53	2066.47	1992.91	1797.9	2041.03
Eucgr.F03051.v2.0	-0.556896				765.168	867.29	852.477	993.695	881.549	850.222	1101.32	1033.05	930.863	997.172
Eucgr.H05140.v2.0	-0.559061	Growth/cell cycle regulation, stress response, transcription regulation	GO:0005515	F-box family protein	288.113	419.573	366.044	409.347	386.218	431.855	390.867	450.497	445.769	408.965
Eucgr.E03208.v2.0	-0.560583	Transcription regulation		Vascular plant one zinc finger protein	1117.52	1178.09	1125.39	1401.89	1351.68	1448.9	1428.82	1457.08	1354.51	1474.56
Eucgr.B03027.v2.0	-0.560611		GO:0003682	Agenet domain-containing protein/bromo-adjacent homology (BAH) domain-containing protein	863.802	1269.14	1015.22	1199.45	1161.15	1254.27	1215.95	1111.15	1175.23	1360.63
Eucgr.K02174.v2.0	-0.560983	Transporter	GO:0016021,GO:0006810	EamA-like transporter family	77.7303	110.303	227.381	255.641	199.802	362.472	243.194	264.529	170.294	270.325
Eucgr.B03551.v2.0	-0.562736	Defence/disease resistance, growth/cell cycle regulation, signal transduction	GO:0006355,GO:0005634,GO:0003677,GO:0009725	Auxin response factor 2	2023.44	2580.76	2740.98	2655.08	2974.06	2999.39	2986.67	2824	2440.79	3049.02
Eucgr.B01592.v2.0	-0.563077	Growth/cell cycle regulation	GO:0008234,GO:0006508	Cysteine proteinases superfamily protein	637.972	745.042	767.924	734.185	862.882	788.705	837.899	806.948	787.252	876.348
Eucgr.I02321.v2.0	-0.563264	Growth/cell cycle regulation	GO:0006511	S phase kinase-associated protein 1	176.282	300.702	449.534	425.287	287.315	454.373	444.978	515.143	374.819	375.688
Eucgr.B02314.v2.0	-0.564031		GO:0003723	Pumilio 2	2317.83	3183.91	3157.09	3104.65	3318.3	3299.02	3331.57	3255.32	3014.87	3157.39
Eucgr.F00042.v2.0	-0.56513			Pyridoxal phosphate (PLP)-dependent transferases superfamily protein	565.095	821.266	815.915	788.135	888.713	872.756	876.671	866.345	724.318	884.243
Eucgr.C01815.v2.0	-0.565194	Transcription regulation	GO:0006351	SPOC domain/transcription elongation factor S-II protein	890.34	1104.41	1194.74	1157.31	1150.27	1230.8	1131.02	1112.14	1173.84	1275.45
Eucgr.J02994.v2.0	-0.565727	Transcription regulation		Alcohol dehydrogenase transcription factor Myb/SANT-like family protein	881.384	1099.94	1011.03	1060.45	1070.66	1110.85	1084.42	1294.91	1075.52	1136.96
Eucgr.B03981.v2.0	-0.566276	Transcription regulation		Chaperone DnaJ-domain superfamily protein	991.995	1269.43	1309.11	1312.8	1380	1232.67	1351.93	1386	1277.96	1323.48
Eucgr.H01100.v2.0	-0.566974		GO:0006904,GO:0000145	Exocyst complex component sec15B	675.194	909.332	901.411	1227.62	836.35	1137.58	1167.63	987.396	927.815	996.401
Eucgr.E00223.v2.0	-0.567007	Transcription regulation	GO:0043565,GO:0006355,GO:0003700	Basic region/leucine zipper transcription factor 16	1049.09	1192.81	1202.92	1190.76	1254.46	1292.44	1245.22	1410.04	1210.73	1307.41
Eucgr.H04429.v2.0	-0.567021	Growth/cell cycle regulation		DCD (Development and Cell Death) domain protein	447.772	563.913	555.237	569.768	564.112	557.782	603.462	650.831	545.236	584.408
Eucgr.B01428.v2.0	-0.567825		GO:0006376,GO:0005685,GO:0003729	LUC7 related protein	1248.69	1639.57	1759.62	1873.85	1739.02	1692.31	1741.78	2006.05	1509.17	1665.85
Eucgr.K00333.v2.0	-0.568054			polypyrimidine tract-binding protein 2	1141.73	1207.78	1328.17	1803.32	1343.11	1563.01	1854.21	1561.82	1257.21	1571.58
Eucgr.C04396.v2.0	-0.568334				57.7791	84.0929	90.9859	95.0396	99.9996	93.0847	97.934	101.785	69.3336	112.831
Eucgr.K02871.v2.0	-0.569465		GO:0003682,GO:0006351,GO:0005634,GO:0003677	BAH domain; TFIIS helical bundle-like domain	2392.61	3332.78	3099.69	3295.64	3361.37	3720.72	3409.38	3542.79	2973.54	3606.64
Eucgr.G03176.v2.0	-0.56951		GO:0034968,GO:0018024,GO:0008270,GO:0005634,GO:0005515,GO:0042393	SU(VAR)3-9 homolog 3	771.829	1041.22	1003.02	996.343	1158.38	1195.71	1150.81	1262.51	1017.7	1201.98
Eucgr.B02274.v2.0	-0.569917		GO:0005524,GO:0016021,GO:0008270,GO:0004222,GO:0006508	FTSH protease 9	835.28	947.513	898.058	1112.19	960.282	1060.92	1131.52	1098.53	995.286	1079.19
Eucgr.F03956.v2.0	-0.57091		GO:0008725,GO:0006284	DNA glycosylase superfamily protein	197.015	248.01	224.582	259.667	243.686	265.456	285.831	250.15	252.074	252.128
Eucgr.J01364.v2.0	-0.570989	Stress response		SNF1 kinase homolog 10	1923.42	2112.74	2278.7	2771.17	2319.76	2407.33	2577.23	2638.14	2022.08	2867.64
Eucgr.J00620.v2.0	-0.571184	Growth/cell cycle regulation, stress response, transcription regulation	GO:0005515	F-box protein 2	509.707	656.584	689.799	812.049	709.519	806.119	688.622	802.573	765.86	780.899
Eucgr.A02260.v2.0	-0.573598			Plant protein 1589 of unknown function	1087.15	1258.87	1501.48	1376.47	1482.7	1476.19	1504.41	1405.27	1178.95	1522.76
Eucgr.G02772.v2.0	-0.574889		GO:0046540,GO:0000398	Pre-mRNA-splicing factor 3	1023	1166.78	1138.87	1313.38	1257.5	1263.95	1365.65	1458.92	1187.72	1406.59
Eucgr.J00591.v2.0	-0.575038	Transcription regulation	GO:0005524,GO:0006260,GO:0005663,GO:0003689	Replication factor C1	1238.75	1552.02	1404.51	1503.85	1674.23	1639.69	1734.36	1847.64	1461.2	1698.12
Eucgr.I01776.v2.0	-0.576306		GO:0005515	DEAD box RNA helicase family protein	417.068	724.205	760.217	770.916	707.55	980.741	864.105	832.32	732.397	672.952
Eucgr.F02755.v2.0	-0.576977			Polynucleotidyl transferase, ribonuclease H-like superfamily protein	293.198	413.43	421.725	352.322	472.933	435.541	434.365	452.619	402.615	453.052
Eucgr.I01732.v2.0	-0.577355		GO:0016020,GO:0008565,GO:0006886,GO:0005737,GO:0048280,GO:0000139,GO:0048193	Golgin candidate 6	1805.76	2172.92	2225.81	2318.33	2251.87	2188.47	2467.89	2386.43	2116.47	2290.36
Eucgr.G03276.v2.0	-0.577439			Pheophytinase	608.038	761.166	897.038	753.309	906.116	966.961	872.411	804.654	876.693	917.669
Eucgr.J00682.v2.0	-0.577829		GO:0016787	Pyrimidine 2	2171.51	2272.16	2778.46	3421.77	2655.48	2965.43	3587.61	3409.82	3071.63	2558.04
Eucgr.C00056.v2.0	-0.578107		GO:0006468,GO:0004672	Protein kinase superfamily protein	1507.73	1722.91	1819.9	1972.48	1709.27	1965.79	1799.87	1991.93	1727.76	1920.78
Eucgr.F02771.v2.0	-0.578456	Transcription regulation	GO:0006355,GO:0003677	NAC domain containing protein 17	2563.52	3051.05	3528.23	3865.13	2905.19	3447.81	3582.62	3607.19	3049.08	3727.24
Eucgr.K01034.v2.0	-0.578889		GO:0006468,GO:0005524,GO:0004672	Protein kinase superfamily protein	1315.41	1858.41	1856.98	1890.38	1836.3	1890.19	1770.22	1950.46	1669.52	2055.5
Eucgr.J03144.v2.0	-0.580552		GO:0055085,GO:0016021	Cation exchanger 2	1134.55	1340.53	1519.89	1602.92	1517.95	1516.35	1643.48	1447.99	1376.37	1462.91
Eucgr.H00117.v2.0	-0.58097		GO:0005515,GO:0034968,GO:0018024,GO:0008270,GO:0005634,GO:0042393	SU(VAR)3-9 homolog 9	196.673	302.801	268.094	303.608	342.896	319.215	350.558	296.325	291.857	314.152
Eucgr.I00677.v2.0	-0.58195			BSD domain-containing protein	1393.64	1497.59	1596.96	1815.08	1663.76	1731.81	1882.32	1789.83	1509.3	1814.96
Eucgr.K02077.v2.0	-0.582423		GO:0006468,GO:0004672	Protein kinase superfamily protein	664.472	776.432	880.018	892.436	903.025	989.061	1036.24	948.291	786.932	984.168
Eucgr.J02823.v2.0	-0.583693	Transcription regulation		TRF-like 6	546.411	687.809	785.082	785.036	786.634	823.513	736.233	759.82	674.73	830.604
Eucgr.I00922.v2.0	-0.586872	Stress response	GO:0005515,GO:0071949	Zeaxanthin epoxidase (ZEP) (ABA1)	988.306	1388.41	1326.7	1420.94	1421.96	1522.02	1642.28	1512.65	1278.73	1463.11
Eucgr.G02465.v2.0	-0.587801			Plant protein of unknown function (DUF863)	270.146	345.903	325.032	415.69	418.818	482.69	487.551	446.809	341.08	475.862
Eucgr.C00765.v2.0	-0.588421		GO:0005634	RED family protein	726.179	918.448	937.383	912.728	928.01	967.929	1066.6	1154.8	860.222	988.703
Eucgr.I02505.v2.0	-0.590592		GO:0003676,GO:0006418,GO:0005524,GO:0004812,GO:0000166,GO:0016874	tRNA synthetase class II (D, K and N) family protein	248.933	359.827	379.846	342.18	373.754	382.228	373.418	379.914	366.053	387.695
Eucgr.E04234.v2.0	-0.59063		GO:0005515	Transducin/WD40 repeat-like superfamily protein	1999.01	2172.81	2656.28	2678.47	2667.93	2672.42	2817.11	2706.4	2118.81	2825.57
Eucgr.C01238.v2.0	-0.591107		GO:0005524	AFG1-like ATPase family protein	717.98	925.932	1125.22	1101.09	989.759	1097.24	902.839	964.349	929.515	1126.63
Eucgr.C04105.v2.0	-0.593345	Growth/cell cycle regulation, transcription regulation	GO:0005515	Ubiquitin-like superfamily protein	1860	2317.95	2426.78	2823.52	2536.08	2949.65	2926.64	2882.27	2299.27	2588.94
Eucgr.C02180.v2.0	-0.596028	Growth/cell cycle regulation, stress response, transcription regulation	GO:0005515	F-box family protein	231.412	338.665	397.468	392	337.667	395.994	335.297	333.751	322.339	355.777
Eucgr.F00429.v2.0	-0.596263		GO:0006468,GO:0004672	Protein kinase superfamily protein	420.167	504.064	632.167	673.901	708.585	853.945	863.583	792.423	672.757	726.457
Eucgr.J00206.v2.0	-0.596464	Transcription regulation	GO:0008270,GO:0006355,GO:0005634,GO:0003700	Sequence-specific DNA binding transcription factors; zinc ion binding; sequence-specific DNA binding transcription factors	299.142	375.876	343.309	405.306	374.252	385.251	413.704	447.568	382.51	426.642
Eucgr.C00185.v2.0	-0.596932	Signal transduction, stress response	GO:0006950,GO:0005516	Calmodulin-binding protein	2498.11	2828.82	3093.65	3605.84	3364.02	3553.68	3599.82	3436.9	2724.4	3423.6
Eucgr.E03252.v2.0	-0.598024			MAC/Perforin domain-containing protein	292.944	423.945	412.416	696.81	408.981	536.346	580.449	515.79	471.966	588.005
Eucgr.A02206.v2.0	-0.599334	Transcription regulation	GO:0006351,GO:0005634,GO:0003677	Transcription elongation factor (TFIIS) family protein	823.991	1120.19	1201.09	1311.36	1235.58	1258	1510.2	1117.15	1169.08	1176.85
Eucgr.K02800.v2.0	-0.600258	Growth/cell cycle regulation, transcription regulation	GO:0005515,GO:0008270	Ubiquitin-associated (UBA); TS-N domain-containing protein; octicosapeptide/Phox/Bemp1 (PB1) domain-containing protein	7835.92	11539.5	11573.1	13808.2	10701.4	13066.7	12164.9	13779.2	10988.1	13426.1
Eucgr.C00057.v2.0	-0.601316		GO:0006468,GO:0004672	Protein kinase superfamily protein	1389.3	1573.66	1776.63	1925.81	1752.44	1780.45	1720.76	1851.96	1613.9	1769.57
Eucgr.F01979.v2.0	-0.601917			Peroxin 5	1348.38	1570.02	1617.86	1904.6	1654.91	1837.48	1773.04	1891.63	1529.24	1909.66
Eucgr.K00383.v2.0	-0.604545		GO:0005524	CLP protease regulatory subunit X	718.717	801.78	873.741	1065.92	1017.09	1032.36	1133.08	1027.33	818.542	1099.77
Eucgr.J01358.v2.0	-0.605345		GO:0003676	Polypyrimidine tract-binding protein 1	1358.35	1612.08	1501.7	1804.27	1577.66	1705.96	1866.98	1682.69	1641.19	1684.47
Eucgr.J02992.v2.0	-0.608548	Growth/cell cycle regulation		Pentatricopeptide repeat (PPR-like) superfamily protein	26.3814	42.1726	44.1892	38.8227	45.5367	46.502	52.956	48.5802	50.0933	46.6252
Eucgr.D01386.v2.0	-0.614414		GO:0016787	Carboxylesterases	404.509	565.005	461.647	595.319	468.627	660.806	664.885	637.108	587.691	680.673
Eucgr.A01043.v2.0	-0.615769			Protein of unknown function (DUF1423)	2600.37	3159.83	3261.12	3599.21	3146.34	3484.12	3430.62	3653.68	2900.15	3676.18
Eucgr.D02200.v2.0	-0.616733	Defence/disease resistance, host-fungus interaction, stress response		Hydroxyproline-rich glycoprotein family protein	387.649	563.09	419.109	674.271	512.24	666.49	680.922	665.189	531.051	668.89
Eucgr.J01630.v2.0	-0.62002			PRP38 family protein	1123.77	1409.04	1447.05	1467.77	1555.71	1389.33	1481.3	1522	1390.67	1445.24
Eucgr.B00166.v2.0	-0.621741	Signal transduction, stress response, transcription regulation	GO:0005515	Tetratricopeptide repeat (TPR)-containing protein	451.855	463.241	551.929	538.857	536.892	530.384	571.71	564.297	523.974	573.977
Eucgr.G02416.v2.0	-0.621827		GO:0016773	Phosphoinositide 4-kinase gamma 7	1578.3	2514.5	2272.06	2630.29	2408.34	2729.19	3018.75	2377.9	2330.99	2438.15
Eucgr.G02706.v2.0	-0.622593	Transcription regulation	GO:0035267,GO:0032777,GO:0006357	Enhancer of polycomb-like transcription factor protein	878.325	1054.77	1093.59	1003.41	1173.04	1155.99	1197.43	1075.43	1012.56	1120.44
Eucgr.B03829.v2.0	-0.622932			Protein of unknown function (DUF1022)	432.935	472.741	528.531	601.69	518.698	576.691	581.914	645.35	486.965	618.027
Eucgr.D02304.v2.0	-0.622971				1205.25	1293.47	1569.36	1624.42	1436.98	1536.65	1518.8	1626.78	1368.93	1638.87
Eucgr.A01109.v2.0	-0.623763		GO:0006629,GO:0006508,GO:0004190	Aspartic proteinase A1	5567.25	7669.12	8595.3	9766.08	7963.49	9596.59	9981.38	8813.63	7284.6	9870.79
Eucgr.J02135.v2.0	-0.625078		GO:0006468,GO:0005524,GO:0004672	Protein kinase superfamily protein	1390.93	1656.5	1631.12	1739.52	1844.62	1844.53	1852.66	1863.56	1664.25	2099.03
Eucgr.B00141.v2.0	-0.625775		GO:0005515	Nuclear protein X1	1115.53	1635.74	1640.96	1895.26	1788.34	1769.49	1744.73	1724.19	1656.3	1686.32
Eucgr.A01465.v2.0	-0.627808				1035.97	1347.23	1270.13	1308.79	1353.09	1433.88	1318.99	1430.38	1286.77	1407.88
Eucgr.K02733.v2.0	-0.629619		GO:0006887,GO:0000145	Exocyst subunit exo70 family protein F1	994.854	1293.92	1506.54	1459.8	1306.46	1456.32	1410.65	1352.23	1292.08	1584.3
Eucgr.A02931.v2.0	-0.629896				739.662	835.844	978.688	941.494	879.885	916.874	1031.49	984.586	985.239	869.134
Eucgr.B03982.v2.0	-0.630024	Growth/cell cycle regulation, stress response, transcription regulation	GO:0005515	F-box family protein	119.336	153.812	163.428	185.163	164.525	200.828	192.736	162.69	148.514	172.438
Eucgr.J02334.v2.0	-0.630389	Transcription regulation	GO:0005515	SWIB/MDM2 domain superfamily protein	1060.94	1295.17	1254.42	1363.82	1270.48	1483.7	1403.79	1493.28	1249.78	1691.99
Eucgr.G00845.v2.0	-0.633681	Transcription regulation	GO:0003676,GO:0006355,GO:0005634,GO:0003677	GC-rich sequence DNA-binding factor-like protein with Tuftelin interacting domain	308.883	431.883	394.393	436.833	387.743	435.786	386.183	452.885	449.139	451.434
Eucgr.E00120.v2.0	-0.636318				886.341	992.333	1448.86	1498.23	1468.35	1437.99	1552.66	1286.13	1135.42	1344.42
Eucgr.I01775.v2.0	-0.641321			DEAD box RNA helicase family protein	2221.83	2564.08	2755.87	2855.25	2670.85	3001.57	2976.99	2972.07	2677.52	2702.86
Eucgr.J00860.v2.0	-0.651415				899.426	929.776	1002.88	1114.82	1093.61	1099.92	1163.72	1142.1	985.02	1188.33
Eucgr.D00434.v2.0	-0.652795	Defence/disease resistance	GO:0005515,GO:0016567,GO:0004842	Plant U-box 17	347.141	571.76	511.384	585.904	491.214	589.858	571.386	518.167	556.461	544.312
Eucgr.I01018.v2.0	-0.67448			Pyridoxal phosphate (PLP)-dependent transferases superfamily protein	1091.03	1439.47	1452.52	1782.65	1718.77	1826.88	1880.45	1604.1	1353.77	1744.12
Eucgr.I00977.v2.0	-0.677557	Stress response	GO:0006468,GO:0005524,GO:0004672	Sucrose nonfermenting 1(SNF1)-related protein kinase 2.3	1130.35	1361.47	1415.52	1542.21	1347.23	1438.38	1376.11	1375.85	1457.34	1498.75
Eucgr.L01057.v2.0	-0.684661			Protein kinase superfamily protein	75.7389	104.771	150.855	164.775	132.358	133.154	148.701	175.673	165.656	149.66
Eucgr.F03102.v2.0	-0.690214	Growth/cell cycle regulation		Tudor/PWWP/MBT superfamily protein	465.926	653.913	666.481	634.618	667.752	699.965	696.295	720.365	605.956	702.072
Eucgr.I01135.v2.0	-0.716926	Defence/disease resistance	GO:0008270,GO:0005515	RING/U-box superfamily protein	686.054	935.025	932.607	1065.24	962.433	1076.84	1060.82	1145.03	948.598	1063.31
