# Supplementary material for: Acquisition of host-derived carbon in biomass of the ectomycorrhizal fungus Pisolithus microcarpus is correlated to fungal carbon demand and plant defences
Source: FEMS Microbiol Ecol. 2023 Mar 31;99(5):fiad037. doi: 10.1093/femsec/fiad037 (PMC10191194; doi:10.1093/femsec/fiad037)
Supplement: fiad037_Supplemental_Files [file fiad037_supplemental_files.zip › Supp_data_table_5.xlsx]

## Sheet: Sheet1
Gene name	Pearson’s correlation coefficient (with C values)	C-related functional category	GO term	Annotation	Normalised gene expression values
					Wil3	P. micro A	G5	MW3	MD06	SI9	R10	R4	Wil4
Pm689802	0.896262				9.4234	6.62463	0.867297	1.71757	1.31086	1.29769	1.00284	0.314246	1.86883
Pm677063	0.880111				8.33055	3.74489	2.29809	1.71757	2.41254	1.52826	1.54778	1.04789	2.05036
Pm20385	0.876734				10.7232	6.01683	4.35629	2.11957	3.31272	3.94453	1.5651	1.11745	2.79754
Pm196896	0.835038				126.355	18.6743	8.07078	3.32556	14.6064	17.4512	3.02583	19.3861	29.9503
Pm623483	0.828815				11.4385	4.51396	3.44939	1.71757	2.62557	1.52826	2.29747	2.62376	2.79272
Pm18319	0.818344		GO:0003824,GO:0005488,GO:0008152		18.446	8.35876	7.51178	1.71757	7.75327	3.21855	1.00284	0.484325	5.70057
Pm64950	0.807202			Per1-like	67.7085	30.9409	23.8149	26.7822	29.2608	14.9416	16.063	14.6688	35.8089
Pm13028	0.80364				8.04574	1.40729	0.867297	1.71757	1.31086	1.29769	1.00284	0.314246	1.02759
Pm680016	0.797879		GO:0008152,GO:0016787		222.772	141.616	116.267	105.411	137.7	119.933	112.777	115.647	97.5398
Pm12478	0.791091				96.9255	0.965067	0.867297	1.71757	1.31086	1.29769	1.00284	0.398125	22.6195
Pm12466	0.789781	Transporter		K+-dependent Na+:Ca2+ antiporter	17.8848	4.84029	0.867297	5.58519	1.31086	4.81534	1.00284	0.400445	5.03604
Pm673852	0.786266				79.627	18.6534	23.2203	34.8967	26.273	15.7534	21.8248	25.7131	31.697
Pm66715	0.784756				47.6928	0.965067	0.867297	1.71757	1.31086	1.29769	1.00284	0.314246	10.2813
Pm16768	0.783754		GO:0005524,GO:0016887		127.907	49.0302	54.7545	34.0778	38.8698	18.0741	18.5153	21.1077	56.6005
Pm684775	0.782082				232.733	136.346	103.826	16.7206	66.9182	31.9488	53.9745	50.6905	97.0359
Pm685796	0.782048				16.3382	4.08669	3.41069	3.72756	2.2072	1.93792	4.09841	2.52556	5.82858
Pm674473	0.781244				38.7912	3.54889	7.79037	5.31871	3.72725	8.01668	4.1117	0.889409	4.83828
Pm118975	0.779359				30.4161	0.965067	0.867297	1.71757	1.31086	6.42933	1.00284	0.314246	7.47713
Pm17493	0.772542			DNA helicase PIF1/RRM3	9.22302	0.965067	0.867297	1.71757	1.31086	1.29769	1.00284	0.314246	2.99049
Pm672757	0.763516				54.7848	18.3966	22.6834	13.963	12.7952	11.9271	14.0864	19.9341	24.3483
Pm683003	0.761645				44.5143	17.4422	24.6863	9.14677	16.7797	9.28968	2.75737	4.51044	13.422
Pm16314	0.759599	Transcription regulation	GO:0000981,GO:0005634,GO:0006355,GO:0008270	Transcription regulation	12.7466	0.965067	0.867297	1.71757	1.31086	1.29769	1.00284	0.314246	4.11215
Pm467856	0.755778				17.6992	2.96037	1.72469	5.31871	3.93644	2.86021	2.90815	3.1224	3.1606
Pm690131	0.755373		GO:0003677,GO:0006306		18.5073	4.15186	4.10108	6.10586	4.44056	2.86021	2.10804	2.40417	7.81073
Pm370733	0.753895				45.7691	14.3254	20.4906	12.0794	1.31086	14.5738	9.43701	12.2321	20.7693
Pm685933	0.753865				9.22302	2.1416	2.04829	1.71757	2.71516	4.12363	1.00284	0.398125	2.42966
Pm222226	0.748312				15.8762	0.965067	8.45737	1.71757	1.31086	1.29769	1.00284	0.314246	1.86883
Pm495306	0.74649		GO:0001406		35.4151	10.385	15.8338	8.98987	8.26508	4.94311	6.87309	4.67235	19.3056
Pm24001	0.746261				42.9075	0.965067	0.867297	1.71757	1.31086	1.29769	1.00284	0.314246	11.9638
Pm12245	0.74314		GO:0005737,GO:0006508,GO:0008239		8.53092	0.965067	0.867297	1.71757	1.31086	1.29769	1.00284	0.314246	2.99049
Pm673212	0.738975				377.379	202.439	246.427	175.478	139.796	82.2099	148.973	195.227	171.028
Pm272189	0.738517				177.731	73.5597	87.9747	76.5483	96.2574	77.2848	50.3745	77.5287	100.906
Pm688329	0.737539		GO:0004672,GO:0004674,GO:0004713,GO:0005524,GO:0006468		396.567	60.8787	0.867297	141.976	125.259	109.676	43.0512	90.2184	139.762
Pm686502	0.735813				8.6766	1.48792	2.07259	1.71757	2.32679	2.84315	1.19026	0.398125	2.21566
Pm688290	0.73439	Transcription regulation		Transcription factor TCF20	244.941	120.675	32.779	8.3123	44.8396	16.5291	17.3403	25.5199	116.864
Pm446649	0.734375				226.666	177.103	74.943	144.214	122.555	71.325	126.382	82.3565	107.497
Pm675888	0.734365				7.09202	1.16107	1.6761	2.52157	1.60964	1.72456	1.27531	1.51094	1.67106
Pm670728	0.73401				15.0682	3.09121	4.60609	4.26961	3.51806	3.28708	1.92062	1.52757	2.05517
Pm589055	0.733173				68.1459	42.4256	48.5668	34.0532	39.7631	33.5284	37.2023	36.1799	36.7439
Pm196824	0.733145				1409.68	17.8496	220.52	6.31915	42.4886	102.521	273.047	141.898	306.48
Pm57759	0.732964				110.636	66.0464	56.4094	51.2044	54.2652	66.7504	40.5099	17.8783	53.5168
Pm689778	0.730257				9.93831	0.965067	1.16119	2.52157	1.81498	1.9894	1.00284	0.568204	3.70038
Pm102897	0.729188				24.8775	5.42881	14.7644	6.98897	1.81498	3.05651	4.2201	0.314246	4.39257
Pm676547	0.728958				37.1371	16.2357	14.2148	16.4677	17.5007	14.4631	14.8534	10.4626	10.6861
Pm680874	0.728309				96.4319	33.5204	34.853	18.7214	21.2768	19.5859	26.702	32.2158	31.3355
Pm16306	0.726528		GO:0042626		165.399	0.965067	1.16119	47.2517	1.31086	1.29769	1.00284	0.314246	29.6299
Pm684545	0.726433				10.0079	7.70507	2.30799	3.8767	6.02019	3.94453	1.00284	0.482005	4.46379
Pm355057	0.725174		GO:0005783,GO:0006886,GO:0006915,GO:0016021		1068.77	752.172	589.711	669.03	677.02	570.495	727.95	775.737	646.388
Pm104600	0.724776				12.1091	0.965067	0.867297	1.71757	1.31086	1.29769	1.00284	0.314246	1.308
Pm674460	0.724456				35.5158	29.1142	11.9856	19.414	23.8574	5.91672	11.7676	4.66349	15.4916
Pm24000	0.723198	Transcription regulation		Transcription factor jumonji/aspartyl beta-hydroxylase	16.6694	0.965067	0.867297	1.71757	1.31086	1.29769	1.00284	0.314246	5.79464
Pm680487	0.721447				12.5545	0.965067	0.867297	2.92356	2.11376	2.84315	1.00284	0.712371	5.22239
Pm17105	0.718951				22.9396	0.965067	0.867297	1.71757	1.81883	1.29769	1.75252	0.314246	3.83174
Pm674973	0.717757		GO:0019211		34.0853	14.3254	10.1524	2.39514	18.6132	4.1751	12.2855	3.49421	16.518
Pm680382	0.717554				14.9986	1.48792	1.76879	1.71757	1.31086	1.29769	1.00284	0.398125	1.86883
Pm682192	0.715328				9.28427	4.79059	0.867297	1.71757	2.62557	1.29769	1.00284	3.39259	4.11035
Pm18592	0.713889				45.2849	18.4463	0.867297	15.8543	1.31086	16.5726	5.47609	6.13814	6.07987
Pm23992	0.70896				12.9836	0.965067	0.867297	1.71757	1.31086	1.29769	1.00284	0.314246	3.27091
Pm11600	0.706457				41.7956	1.40729	1.1369	1.71757	1.31086	1.93792	1.00284	0.572843	6.07506
Pm119320	0.7063			Predicted C3H1-type Zn-finger protein	113.689	31.7936	4.94858	51.2062	38.2542	36.7395	22.076	28.7607	39.0128
Pm16139	0.706121				21.5989	16.1744	16.0237	3.32556	8.0859	3.76543	4.91181	2.3331	8.58376
Pm18377	0.706072	Transcription regulation		Zinc finger, CCHC-type; zinc ion binding	19.3222	0.965067	0.867297	1.71757	1.31086	1.29769	1.00284	0.314246	5.23381
Pm683122	0.705982				7.65331	6.05157	3.80178	2.35558	3.12585	1.95513	1.46273	0.314246	2.7813
Pm677326	0.705977				28.2902	2.46845	5.80597	2.75758	8.37315	1.95513	2.55263	3.38795	7.91442
Pm671041	0.705607	Growth/cell cycle regulation, transcription regulation		Cyclin-like F-box	434.026	104.226	23.9728	231.704	117.17	53.8646	56.5406	171.39	127.446
Pm675338	0.705238				19.9379	7.85087	2.64059	3.83715	9.77744	6.839	6.15804	1.51094	6.67945
Pm675746	0.704738				192.295	4.83978	17.1408	1.71757	10.1773	2.62964	1.5651	10.8621	52.9823
Pm679608	0.704725		GO:0004857,GO:0005739,GO:0045980		19.8071	4.0606	3.75319	1.71757	6.4501	2.61258	1.00284	0.314246	7.53513
Pm624490	0.704542				8.41498	2.53361	2.32239	4.11272	2.62557	2.80888	1.75252	1.0243	1.02759
Pm684671	0.702068				58.9132	29.8988	21.727	5.99627	23.3417	12.3291	15.6728	35.6402	22.2492
Pm690888	0.701585				10.0227	0.965067	2.32239	1.71757	2.62557	1.95513	1.27531	0.314246	2.61119
Pm675875	0.701428				12.0911	2.64899	1.45509	1.71757	3.51806	1.29769	1.46273	1.26162	3.13955
Pm684622	0.700901	Signal transduction		Cornichon; intracellular signaling cascade; ER vesicle integral membrane protein	505.188	354.91	392.798	339.953	312.365	291.969	250.569	297.196	305.857
Pm672914	0.700396			DSS1/SEM1	347.67	112.021	94.7246	72.4765	146.366	104.343	46.6817	109.408	111.796
Pm411409	0.70011				29.146	6.8858	5.74748	12.8666	10.6738	3.996	10.0206	6.93781	8.8792
Pm607117	0.700093				8.09212	2.33761	2.92009	1.71757	3.73109	1.52826	1.37768	0.686458	3.79926
Pm672481	0.69982				50.6602	21.357	23.2149	22.3226	22.0686	18.1431	21.0812	12.6024	17.7869
Pm8864	0.698629	Signal transduction	GO:0007264,GO:0005525,GO:0015031,GO:0005622	Signal transduction	49.7539	17.1351	9.51056	2.11957	17.628	2.87741	10.479	0.400445	9.30688
Pm212381	0.698124			Heterokaryon incompatibility	188.141	175.543	95.8407	71.7944	25.8777	137.237	69.8111	61.5961	81.8701
Pm681992	0.696404				12.4371	3.77964	1.75889	1.71757	2.71516	4.01306	1.00284	0.740603	2.03413
Pm56339	0.695389			Aspartic-type endopeptidase activity; proteolysis	492.954	1.29191	1.1711	1.71757	4.61974	1.29769	1.00284	0.314246	192.188
Pm464538	0.694299				42.0614	15.667	11.6615	7.98942	9.74744	20.2333	22.3098	7.53343	11.6214
Pm684643	0.694211				13.3379	3.30268	2.01859	1.71757	3.22313	4.4914	4.02866	2.60138	2.05036
Pm682852	0.693518				28.7387	16.4819	10.5161	1.71757	12.3992	10.3912	11.9513	5.46124	17.5744
Pm60878	0.692046			WD40 repeat	31.622	11.4755	7.90428	2.52157	15.8123	6.5399	5.15721	4.43503	7.9487
Pm686403	0.691201				79.4743	17.4658	38.0144	13.395	21.3291	25.1881	7.24392	19.9259	33.4249
Pm6534	0.69101				21.8457	0.965067	0.867297	1.71757	1.31086	1.29769	1.00284	0.314246	7.75754
Pm146697	0.690676				7.59207	2.59878	2.03839	2.99359	2.41638	2.1685	3.1766	1.56045	1.308
Pm15918	0.689896				21.329	13.6722	9.54476	5.84713	7.26762	1.29769	8.93473	2.73587	8.72981
Pm546516	0.689817				16.5521	5.6441	3.15099	1.71757	3.82068	1.52826	2.48489	2.26233	4.36972
Pm688859	0.689552		GO:0016788		200.874	185.801	111.312	97.0277	97.3407	108.923	94.5096	122.114	126.623
Pm302752	0.68902				32.3602	15.8944	11.8141	16.4223	10.2631	9.22101	16.2524	7.99851	13.7544
Pm669872	0.688206				10.854	3.10667	2.32239	3.67116	7.86518	2.41627	2.56995	1.16232	3.62736
Pm680340	0.6879		GO:0006621,GO:0016021,GO:0046923		418.388	264.802	276.363	269.349	282.557	245.035	221.822	257.875	229.556
Pm676885	0.687306				23.1766	3.28721	5.64488	7.47783	6.82693	2.59537	5.83361	4.82034	4.55786
Pm526939	0.685444				13.8065	3.32195	2.60189	1.71757	1.31086	4.53344	2.67031	1.79927	2.87537
Pm110950	0.685329			Molybdopterin synthase/thiamin biosynthesis sulphur carrier, beta-grasp	79.5373	49.2463	16.6223	25.9614	41.9818	33.1704	5.49742	10.8901	15.0141
Pm643804	0.685248			Cysteine biosynthetic process from serine; catalytic activity; metabolic process; pyridoxal phosphate binding; cysteine synthase activity	234.478	137.882	131.116	123.381	174.816	119.199	170.003	149.008	140.595
Pm110781	0.684687				27.413	3.94039	0.867297	2.11957	1.31086	1.52826	1.19026	1.44601	5.79464
Pm101590	0.68433			DNA binding	104.771	0.965067	0.867297	1.71757	1.31086	1.29769	1.00284	0.314246	33.8361
Pm603606	0.684296				39.2861	11.1028	6.98248	6.56425	10.8491	5.43852	12.0847	11.4215	23.9362
Pm673633	0.683943				28.7699	11.7421	14.9696	13.0235	6.95422	9.16968	10.1754	11.3794	12.7933
Pm682939	0.682198	Stress response, transcription regulation		BTB/POZ fold; protein binding	38.8148	4.39807	6.48339	10.7165	1.31086	6.0617	7.52443	0.314246	16.1405
Pm155748	0.681808				7.8305	1.48792	3.24369	1.71757	2.32295	1.75883	1.5651	1.58554	3.34694
Pm250909	0.681236				95.6881	68.8977	31.5414	6.19273	51.7408	32.0594	31.8552	15.2133	58.7551
Pm17180	0.680796				109.019	0.965067	0.867297	1.71757	18.9831	9.2804	18.0551	0.314246	41.3024
Pm116412	0.680519				12.0776	16.4814	0.867297	3.07271	1.31086	1.75883	4.13706	0.314246	6.67945
Pm679840	0.680179			Tetratricopeptide TPR2	79.0965	99.3812	28.218	13.4177	10.6846	19.9189	8.93473	19.9186	41.4625
Pm118989	0.67848				42.9851	0.965067	0.867297	1.71757	1.31086	16.9902	1.00284	0.314246	6.63589
Pm680698	0.677819				96.0722	67.0777	51.3335	1.71757	30.1864	21.9504	19.3086	36.6314	49.7406
Pm58107	0.677697				15.3762	1.16107	1.46499	3.8767	1.31086	3.25282	3.77551	2.64353	5.13312
Pm28293	0.677092				33.7596	42.9878	13.0823	8.64427	3.31272	13.8572	7.12423	6.0484	14.5599
Pm678097	0.676938		GO:0004725,GO:0004727		90.1854	58.3152	53.5492	29.5235	67.9303	49.8435	59.3516	43.2019	41.9437
Pm679891	0.674505				9.72307	4.62933	3.71899	1.71757	4.74318	4.15804	3.65583	2.10888	5.10727
Pm656224	0.674315			RNA binding; RNA processing; K homology	238.801	180.891	199.732	147.174	155.718	143.036	146.873	176.551	152.995
Pm118982	0.673231				62.0878	0.965067	0.867297	1.71757	1.31086	27.474	1.00284	0.314246	5.79464
Pm104086	0.672603				7.44639	0.965067	0.867297	1.71757	1.31086	1.29769	1.00284	0.314246	2.14925
Pm353611	0.671971				11.1606	10.6611	4.58628	1.71757	1.31086	2.86021	2.09273	1.1105	4.92574
Pm690716	0.671403				23.9002	17.8496	8.18237	13.3859	7.05844	12.4741	6.64501	6.67144	12.6328
Pm598094	0.671108			Aminoglycoside phosphotransferase; protein-tyrosine kinase activity; ATP binding; protein amino acid phosphorylation	39.8149	14.3756	10.7843	7.87075	9.39677	19.3472	8.96181	6.02945	24.2749
Pm14195	0.670991				48.8635	17.2355	20.2867	24.8441	1.31086	1.29769	1.00284	0.314246	25.8853
Pm673775	0.670634				44.3316	20.1809	9.04658	15.2312	3.7234	14.9665	8.01695	18.9815	21.3728
Pm6658	0.669846				27.9386	22.0571	3.80719	13.5837	8.66423	8.23005	10.7801	10.9476	9.88394
Pm688184	0.669494				15.2617	0.965067	0.867297	1.71757	1.31086	1.29769	1.5651	0.314246	5.7766
Pm624009	0.669231				44.9309	17.769	28.1437	7.99717	18.4001	19.791	13.8212	1.407	14.7336
Pm674437	0.669044				6.78403	2.96037	1.45509	1.71757	3.42847	1.75883	1.00284	1.65128	2.50088
Pm13967	0.668982				47.5239	38.3468	13.8129	4.79029	1.31086	1.95513	13.6591	4.64111	35.4365
Pm257797	0.66889				31.3601	23.6956	13.911	8.98987	19.816	12.5769	6.5833	11.1177	20.1402
Pm690745	0.668321				9.78432	7.58537	1.16119	1.71757	7.15187	1.29769	1.54778	3.41769	3.97418
Pm230438	0.668266				57.7456	17.7231	1.76879	20.4313	21.8509	18.7241	9.3753	17.5933	30.8219
Pm682107	-0.577598	Transcription regulation		Transcription factor jumonji/aspartyl beta-hydroxylase	303.03	477.975	433.597	505.293	361.838	445.488	510.986	534.379	438.651
Pm673461	-0.577968	Defence/disease resistance, signal transduction, sugar/carbohydrate catabolism		Rho guanyl-nucleotide exchange factor activity; intracellular; regulation of Rho protein signal transduction; glucan 1,4-alpha-glucosidase activity; serine/threonine protein kinase; Dbl homology (DH) domain	178.551	279.628	204.654	346.469	262.279	273.692	326.172	318.317	295.618
Pm676989	-0.578054			Exo-alpha-sialidase activity; Ca2+-modulated nonselective cation channel polycystin	201.74	268.442	329.059	263.95	345.582	324.928	327.521	363.192	315.104
Pm13281	-0.578379		GO:0000810,GO:0003676,GO:0003677,GO:0004003,GO:0004787,GO:0005524,GO:0005634,GO:0006139,GO:0008026,GO:0008413,GO:0008758,GO:0008796,GO:0008828,GO:0016462,GO:0016818,GO:0019176,GO:0019177,GO:0043141	ATP-dependent DNA helicase activity, DinG/Rad3-type; hydrolase activity; pyrophosphatase activity; DEAD2	316.472	310.179	387.061	394.773	389.945	383.016	459.896	371.935	474.367
Pm682265	-0.578731				15.0018	29.7157	28.1311	32.1969	34.1831	25.2982	35.3969	31.9531	33.4877
Pm20800	-0.579433	Transcription regulation		Nucleic acid binding; intracellular; zinc ion binding; zinc finger, C2H2-type	53.3983	65.0694	90.3182	98.9532	81.508	107.245	77.3992	85.7439	86.5708
Pm19079	-0.579445	Growth/cell cycle regulation, signal transduction		Rho guanyl-nucleotide exchange factor activity; intracellular; regulation of Rho protein signal transduction; Dbl homology (DH) domain; growth factor receptor-bound proteins (GRB7, GRB10, GRB14)	12.7168	27.9164	23.1249	30.1214	27.1393	31.6078	31.438	22.9866	31.7971
Pm106333	-0.580061	Defence/disease resistance, signal transduction		Phospholipid binding; ANTH; Epsin-like, N-terminal; ENTH/VHS; Clathrin assembly protein AP180 and related proteins, contain ENTH domain	240.725	337.994	370.464	387.274	296.769	369.944	417.74	355.055	334.357
Pm674439	-0.580492			N-methyl-D-aspartate receptor glutamate-binding subunit	448.314	668.187	604.404	888.677	565.937	889.563	764.528	794.542	710.685
Pm680147	-0.580907			Splicing coactivator SRm160/300, subunit SRm300; Forkhead-associated; SMAD/FHA domain	78.3832	89.4963	126.023	131.673	102.824	133.321	182.744	172.292	124.116
Pm303074	-0.58149			Cell cycle-associated Mob1/phocein; protein binding	153.068	185.679	209.687	216.865	294.736	216.701	294.835	356.872	238.163
Pm586733	-0.58234	Signal transduction	GO:0005085,GO:0005622,GO:0007264,GO:0051056	Ras1 guanyl-nucleotide exchange factor activity; Guanine-nucleotide dissociation stimulator CDC25; small GTPase mediated signal transduction	209.371	249.594	281.696	297.641	223.354	277.685	307.231	301.174	267.166
Pm89862	-0.582371			Ubiquitin carboxyl-terminal hydrolase; ubiquitin thiolesterase activity; ubiquitin-dependent protein catabolic process	156.203	229.843	205.146	237.816	186.046	207.573	245.706	224.485	230.991
Pm99583	-0.583276	Growth/cell cycle regulation, transporter		Nuclear export receptor CSE1/CAS (importin beta superfamily); protein import into nucleus, docking; intracellular protein transport; protein transporter activity; apoptosis; importin-alpha export receptor activity; cell proliferation; binding; Armadillo-type fold	267.758	403.94	363.898	368.417	399.97	384.119	485.896	468.214	407.905
Pm29490	-0.58481	Defence/disease resistance, signal transduction		Protein amino acid dephosphorylation; protein tyrosine/serine/threonine phosphatase activity; dephosphorylation; phosphoric monoester hydrolase activity; rhodanese-like	87.2919	159.187	123.676	133.86	114.901	147.339	146.77	172.424	145.829
Pm538595	-0.585202				4.17616	34.6975	60.7149	99.8553	36.0012	94.1466	50.315	110.297	33.5664
Pm92207	-0.585554	Defence/disease resistance, stress response		Cysteine protease required for autophagy - Apg4p/Aut2p; cysteine-type endopeptidase activity; peptidase C54	197.043	263.987	254.41	337.502	273.372	294.823	307.633	307.691	233.033
Pm671652	-0.585757			Predicted hydrolase related to dienelactone hydrolase	108.393	132.131	123.749	141.07	168.201	156.456	140.256	175.561	143.859
Pm27648	-0.58626	Transcription regulation	GO:0003755,GO:0004600,GO:0030051,GO:0042027	Yippee-type zinc-binding protein; peptidyl-prolyl cis-trans isomerase activity; cyclophilin	68.6727	75.6826	86.6833	142.266	92.8471	110.13	127.654	119.774	100.231
Pm629670	-0.58649			Glycerone kinase activity; glycerol metabolic process; ATP binding; Dihydroxyacetone kinase/glycerone kinase	186.888	272.704	401.827	242.275	342.876	344.148	466.359	496.967	281.138
Pm359506	-0.587669	Transporter	GO:0005391;GO:0019829	ATPase-coupled cation transmembrane transporter activity	386.763	942.149	878.662	1102.9	1892.49	2063.29	1713.81	1113.73	1249.93
Pm673331	-0.588344	Sugar/carbohydrate catabolism		Kelch repeat type 1; Galactose oxidase/kelch, beta-propeller	138.652	191.043	182.02	208.482	252.837	303.699	306.94	264.143	179.907
Pm645028	-0.589398	Transporter		Intracellular protein transport; VHS; ENTH/VHS; Cytosolic sorting protein GGA2/TOM1	109.915	115.147	128.851	160.82	239.229	314.699	241.804	256.303	195.73
Pm86647	-0.589887	Carbohydrate biosynthesis, defence/disease resistance, signal transduction		ATP binding; protein amino acid phosphorylation; protein serine/threonine kinase; eukaryotic translation initiation factor 2alpha kinase; galactosyltransferase-associated kinase; glycogen synthase kinase 3	265.634	386.437	401.992	421.351	330.273	414.623	402.816	436.047	371.918
Pm387870	-0.589948	Host interaction		Src homology-3; motor activity; ATP binding; myosin complex; myosin ATPase activity	326.042	416.186	428.247	402.23	400.66	463.951	392.897	451.064	511.071
Pm26052	-0.589959	Host interaction		Phospholipase A2-activating protein (contains WD40 repeats)	227.578	332.859	391.772	292.785	343.748	378.35	332.897	479.935	354.152
Pm89763	-0.59033				116.005	148.993	167.521	209.384	236.851	221.257	183.02	180.601	199.321
Pm680014	-0.590673	Defence/disease resistance, growth/cell cycle regulation, signal transduction		GH3 auxin-responsive promoter	34.46	70.9379	83.0171	87.1897	57.5099	99.5967	93.3974	74.1189	81.4707
Pm682142	-0.591445	Growth/cell cycle regulation, transcription regulation		Cyclin	156.063	291.093	203.039	240.546	224.262	294.295	301.311	307.547	267.992
Pm654720	-0.591651	Host interaction		Aspartyl protease; peptidase aspartic	194.643	223.115	270.838	273.106	272.612	256.132	324.209	364.03	231.301
Pm673902	-0.591884	Growth/cell cycle regulation, transcription regulation		Peptidase C19; ubiquitin thiolesterase activity; ubiquitin-dependent protein catabolic process; ubiquitin carboxyl-terminal hydrolase 2; ubiquitin-specific protease	54.4205	121.073	105.409	88.6764	96.7504	106.517	119.853	148.576	100.188
Pm344056	-0.591934	Growth/cell cycle regulation, signal transduction		Ca2+-modulated nonselective cation channel polycystin	117.917	159.84	161.283	192.826	160.13	181.445	160.279	176.149	172.356
Pm106232	-0.592088			Splicing coactivator SRm160/300, subunit SRm160 (contains PWI domain)	184.93	171.28	250.409	242.772	257.685	291.377	329.999	244.563	234.145
Pm21066	-0.592175	Sugar/carbohydrate catabolism		Urease accessory protein UreD; nitrogen compound metabolic process; nickel ion binding; glucan 1,4-alpha-glucosidase activity	323.673	468.257	448.151	517.641	420.984	431.377	512.587	451.646	473.225
Pm652877	-0.592671				156.734	200.699	187.66	246.761	183.938	226.2	276.539	211.985	214.477
Pm179826	-0.593388	Signal transduction, stress response		Tetratricopeptide	580.307	696.163	568.419	1289.6	984.36	1948.5	1427.63	1693.4	1072.45
Pm27901	-0.593587	Transporter		cis-Golgi network; intracellular protein transport; Sec34-like protein	178.556	248.674	253.272	268.993	264.512	292.623	272.487	297.984	220.941
Pm87942	-0.593991			Armadillo-type fold; binding	246.573	347.15	382.47	362.72	397.7	404.623	311.627	351.402	318.264
Pm429112	-0.595221	Growth/cell cycle regulation		Regulator of chromosome condensation, RCC1	119.319	173.911	173.821	201.869	174.524	167.565	248.315	167.187	208.515
Pm319072	-0.59557			Protein of unknown function DUF221	492.997	580.805	676.199	632.85	632.152	969.309	855.207	702.885	934.978
Pm410171	-0.595654	Growth/cell cycle regulation, host interaction, signal transduction, stress response		Subtilase activity; proteolysis; phosphomethylpyrimidine kinase activity; thiamin biosynthesis; haem oxygenase	133.179	160.699	201.546	196.993	281.846	208.992	227.935	244.161	184.217
Pm7541	-0.59596	Stress response		Hydrolase activity; NUDIX hydrolase; Decapping enzyme complex, predicted pyrophosphatase DCP2	281.86	377.201	349.95	545.106	438.539	497.155	531.445	514.733	353.516
Pm109084	-0.596511		GO:0003677,GO:0003918,GO:0005524,GO:0005694,GO:0006259,GO:0006265	DNA topoisomerase (ATP-hydrolyzing) activity	205.102	286.997	379.642	351.418	316.931	327.028	319.453	335.308	313.058
Pm27717	-0.596761	Carbohydrate biosynthesis, defence/disease resistance, signal transduction, sugar/carbohydrate catabolism, stress response		Phosphatidylinositol-4,5-bisphosphate 5-phosphatase; phosphohistidine phosphatase; MAP kinase tyrosine/serine/threonine phosphatase; JUN kinase phosphatase; inositol bis/triphosphate phosphatase; alpha-ribazole-5'-P phosphatase; NADP phosphatase; inositol-penta/tetrakisphosphate phosphatase; 5-amino-6-(5-phosphoribitylamino)uracil phosphatase activity; phosphatidylinositol-phosphate phosphatase a…	108.737	92.8178	127.475	162.487	164.428	207.6	168.428	164.346	149.774
Pm92958	-0.600708	Defence/disease resistance, growth/cell cycle regulation, transcription regulation		Cell division/GTP binding protein; transcriptional regulatory protein; aflatoxin biosynthesis regulatory protein; zinc ion binding; septin family protein (P-loop GTPase)	34.4428	102.688	75.5421	106.246	66.829	87.4441	95.987	115.257	82.7318
Pm94709	-0.600767	Transporter	GO:0022857	Transmembrane transporter activity	212.926	211.879	240.687	331.61	290.855	342.204	398.459	379.802	263.813
Pm213049	-0.600906				76.6864	129.698	122.049	141.663	130.841	134.361	122.591	134.974	152.835
Pm26188	-0.601352	Defence/disease resistance, growth/cell cycle regulation, signal transduction, transporter	GO:0006464,GO:0006512,GO:0015031	Tumour susceptibility gene 101; P-II protein urydylation site; Ubiquitin-conjugating enzyme/RWD-like; Vacuolar sorting protein/ubiquitin receptor VPS23	183.847	294.824	279.256	390.67	276.856	331.599	350.836	283.991	297.439
Pm26826	-0.601463	Growth/cell cycle regulation, transcription regulation		Ubiquitin-conjugating enzyme; small conjugating protein ligase activity; post-translational protein modification; regulation of protein metabolic process	454.197	673.491	631.631	689.385	518.13	631.399	765.046	683.23	721.741
Pm228859	-0.601741	Growth/cell cycle regulation, host interaction, signal transduction, transcription regulation		Ubiquitin carboxyl-terminal hydrolase; subtilase activity; proteolysis; ubiquitin thiolesterase activity	413.925	559.104	522.574	520.696	523.602	621.471	642.361	646.928	540.758
Pm93095	-0.601881			Triacylglycerol lipase activity	180.078	241.995	220.442	360.191	255.654	328.909	274.752	254.536	300.05
Pm90306	-0.602039	Signal transduction		Protein tyrosine phosphatase activity; BRO1; signal transduction protein	119.179	169.467	166.09	183.588	204.976	165.721	191.566	212.762	169.715
Pm639074	-0.60218			Oxidoreductase activity; aldehyde dehydrogenase (NAD) activity	684.723	584.278	947.735	816.344	1043.46	1401.12	1335.19	1251.63	1012.66
Pm680096	-0.603039			WD40 repeat	4.17616	16.3869	50.257	40.7757	45.5664	29.2333	42.5445	22.9427	25.8305
Pm7742	-0.603287			Protein of unknown function DUF803	34.1663	53.2051	55.2027	74.4165	44.1844	78.241	67.6603	62.3227	62.4098
Pm677665	-0.603666	Sugar/carbohydrate catabolism		Carbohydrate metabolic process; phosphotransferase; alpha-D-phosphohexomutase; Phosphoglucomutase/phosphomannomutase	106.872	108.216	148.33	142.26	198.675	169.576	240.981	216.324	163.156
Pm100352	-0.603915	Transcription regulation		Zinc finger; nucleic acid binding; intracellular; zinc ion binding	42.2259	112.117	87.3782	135.795	108.955	112.179	103.817	87.5591	122.597
Pm678708	-0.604964	Carbohydrate biosynthesis, sugar/carbohydrate catabolism		Glycoside hydrolase; beta-1,6-N-acetylglucosaminyltransferase	842.704	1061.65	1226.53	1408.03	1132.94	1465.74	1978.96	1709.13	1130.17
Pm29770	-0.606348	Host interaction		Chitinase; exo-alpha-sialidase activity	195.084	372.214	295.227	433.361	273.673	429.155	409.13	388.381	376.888
Pm90979	-0.606619			Aspartate-tRNA ligase/synthetase; ATP binding; translation; nucleic acid binding	296.881	364.661	472.263	414.76	534.911	453.598	439.115	723.459	484.617
Pm6425	-0.60837			Phosphoribosylamine-glycine ligase; phosphoribosylglycinamide synthetase; purine base biosynthetic process; 'de novo' IMP biosynthetic process; ATP binding; PreATP-grasp-like fold; PurM; glycinamide ribonucleotide synthetase (GARS)/Aminoimidazole ribonucleotide synthetase (AIRS)	305.345	323.843	457.591	382.108	388.371	503.749	417.021	594.071	435.359
Pm680653	-0.608675	Transcription regulation		DNA-binding protein YL1 and related proteins; transcription factor activity	71.2297	168.354	172.251	150.701	183.56	146.302	134.38	181.749	143.925
Pm673270	-0.608727			Aminoacyl-tRNA ligase/synthetase; ATP binding; tRNA aminoacylation for protein translation; nucleotide binding; methionine-tRNA ligase/aminoacylation; WHEP-TRS; methionyl-tRNA synthetase	251.522	406.275	332.659	393.541	428.356	373.784	448.936	494.912	368.278
Pm8136	-0.609869			Ankyrin; guanidinoacetate methyltransferase and related proteins	129.486	244.992	326.849	223.354	388.858	388.731	298.452	369.079	231.908
Pm6513	-0.610285				31.9013	17.9886	55.3882	48.4518	76.8429	72.8636	79.5908	130.979	95.9208
Pm85470	-0.610674			Cys/Met metabolism; amino acid metabolic process; cystathionine beta-lyase/gamma-synthase activity; pyridoxal phosphate-dependent transferase	193.311	250.08	325.309	281.544	439.628	390.761	306.556	431.113	331.941
Pm683598	-0.613469	Defence/disease resistance, host interaction		Isoprenoid biosynthetic process; polyprenyl synthetase; geranylgeranyl pyrophosphate synthase; terpenoid synthase	44.8957	51.1645	50.3068	80.4627	84.9742	69.7116	77.5538	74.4491	77.9305
Pm19883	-0.61358		GO:0003824,GO:0004721,GO:0004722,GO:0004723,GO:0004724,GO:0005963,GO:0006470,GO:0008287,GO:0008420,GO:0008597,GO:0017018,GO:0017020,GO:0017023	Serine/threonine protein phosphatase	78.0173	91.3057	97.3061	120.397	102.596	110.157	115.924	123.9	123.74
Pm30396	-0.615517	Defence/disease resistance, signal transduction	GO:0004672,GO:0004674,GO:0004675,GO:0004676,GO:0004677,GO:0004679,GO:0004680,GO:0004681,GO:0004690,GO:0004694,GO:0004695,GO:0004696,GO:0004698,GO:0004700,GO:0004702,GO:0004704,GO:0004705,GO:0004706,GO:0004708,GO:0004710,GO:0004711,GO:0004713,GO:0004718,GO:0005524,GO:0006468,GO:0008338,GO:0008339,GO:0008349,GO:0008545,GO:0016908,GO:0016909,GO:0019199,GO:0019912,GO:0034211	Protein serine/threonine kinase activity	400.619	587.837	752.596	723.463	481.787	658.302	640.023	652.263	628.777
Pm216904	-0.617348	Growth/cell cycle regulation	GO:0005488,GO:0005515,GO:0006461,GO:0006886,GO:0016192,GO:0030117	Clathrin/coatomer adaptor, adaptin-like; Armadillo-type fold; Vesicle coat complex AP-1, gamma subunit	247.303	340.693	345.841	435.269	468.835	394.219	441.699	353.176	326.146
Pm431637	-0.617482	Transcription regulation		Transcription factor activity; nucleus; zinc ion binding	63.6612	113.898	104.624	119.664	117.403	116.731	109.968	105.308	130.433
Pm89442	-0.617527	Defence/disease resistance, signal transduction		Intracellular protein transport; Serine/threonine protein kinase; VHS; ENTH/VHS	296.338	464.682	416.006	472.41	368.306	464.268	443.842	542.504	451.563
Pm431982	-0.619394	Growth/cell cycle regulation, signal transduction		Phosphoprotein phosphatase; signal transduction; protein serine/threonine phosphatase activity; CTD phosphatase activity; myosin phosphatase; WD40 repeat	397.25	579.608	546.782	551.777	599.343	498.811	554.043	641.466	585.79
Pm93318	-0.619651	Growth/cell cycle regulation		Tubulin binding/Beta-tubulin folding cofactor C	48.8798	81.8887	84.0189	116.881	96.7358	152.136	132.836	108.733	70.1
Pm679942	-0.619755	Defence/disease resistance, growth/cell cycle regulation, signal transduction		GH3 auxin-responsive promoter	255.361	336.136	373.72	419.282	381.049	391.073	369.888	389.522	308.94
Pm26748	-0.620362	Transcription regulation	GO:0005634,GO:0006355	Paired amphipathic helix; Histone deacetylase interacting	320.096	483.456	456.722	597.355	395.093	514.052	502.596	573.423	513.801
Pm28092	-0.622715	Growth/cell cycle regulation, sugar/carbohydrate catabolism		Glycoside hydrolase; glucan endo-1,3-alpha-glucosidase	126.575	231.71	330.777	259.005	237.919	321.126	240.273	421.583	233.142
Pm16282	-0.623132	Transcription regulation	GO:0005515,GO:0008270	Zinc finger, RING-type; Forkhead-associated; protein binding; zinc ion binding	154.51	263.659	250.604	331.403	219.848	289.872	323.099	292.017	251.255
Pm21024	-0.623511	Signal transduction, transcription regulation		N-acetyltransferase; alanine-tRNA ligase/aminoacylation/synthetase; ATP binding; translation; nucleic acid binding; proteolysis; phosphoesterase, DHHA1; signal transduction response regulator; transcription factor regulation	670.835	1002.1	962.122	954.158	1074.52	1047.74	888.505	1153.1	962.415
Pm632210	-0.625442			Protein of unknown function DUF974	69.1728	85.7398	94.2302	92.9123	93.6353	104.726	111.847	95.5534	89.1339
Pm90829	-0.627432	Defence/disease resistance, signal transduction		ATP binding; protein amino acid phosphorylation; protein-tyrosine kinase; calcium ion binding; protein serine/threonine kinase; cyclin-dependent protein kinase activity	228.932	286.312	286.083	320.098	311.009	348.878	376.022	352.605	322.849
Pm678424	-0.627473	Stress response		Universal stress protein (Usp); Nucleolar GTPase/ATPase p130	345.856	539.551	461.022	463.604	548.413	585.74	509.533	579.896	594.407
Pm296775	-0.628202	Transcription regulation		RNA polymerase II, large subunit	95.122	150.009	166.761	194.185	135.057	166.7	161.578	165.935	188.884
Pm22982	-0.630845	Growth/cell cycle regulation, host interaction	GO:0000226,GO:0005737,GO:0008017,GO:0008570	Microtubule cytoskeleton organization and biogenesis; cytoplasm; microtubule binding; myosin ATPase activity; HOOK; Chromogranin/secretogranin	233.807	343.883	325.247	411.956	306.01	311.199	353.743	373.998	343.419
Pm676949	-0.631135			Splicing coactivator SRm160/300, subunit SRm160 (contains PWI domain)	204.943	249.538	262.188	266.119	273.999	318.893	301.798	365.275	287.614
Pm9392	-0.631435	Signal transduction		G-protein coupled receptor protein signaling pathway; guanyl nucleotide binding; GTP binding; signal transduction; G protein alpha subunit	164.625	246.822	322.748	244.659	252.778	286.085	242.478	303.031	272.885
Pm477181	-0.631718			Protein of unknown function DUF89	71.3809	121.048	165.805	165.668	170.666	193.418	99.925	191.028	126.469
Pm679099	-0.634189			Carbamoyl phosphate synthase; Biotin/lipoyl attachment; Pyruvate carboxylase/carboxyltransferase; ATP-grasp fold; PreATP-grasp-like foldcatalytic activity; ligase; gluconeogenesis	441.207	462.788	683.023	867.806	779.674	854.387	625.82	862.839	599.695
Pm355792	-0.635131	Growth/cell cycle regulation		WD40 repeat; Anaphase promoting complex, Cdc20, Cdh1, and Ama1 subunits	112.092	126.47	199.666	179.295	150.889	205.718	183.48	170.873	158.66
Pm26065	-0.636106			Synaptic vesicle protein EHS-1 and related EH domain proteins	89.9813	125.676	110.387	161.026	127.272	149.634	138.759	146.356	129.195
Pm17954	-0.636718	Transporter	GO:0022857	Transmembrane transporter activity	331.881	544.135	518.363	864.179	531.937	633.037	651.635	635.457	596.968
Pm165972	-0.637976				56.5055	94.562	87.1495	124.339	95.8122	105.783	112.201	109.046	102.76
Pm678095	-0.641629	Transcription regulation		Predicted C3H1-type Zn-finger protein	7.22283	49.7316	59.3291	57.6291	70.3055	53.175	57.8927	45.6705	44.1551
Pm31095	-0.644162		GO:0003677,GO:0004003,GO:0005488,GO:0005634,GO:0006303	DNA helicase, DNA-binding subunit of a DNA-dependent protein kinase (Ku80 autoantigen)	86.4507	199.991	217.778	173.238	192.304	171.535	187.598	240.604	180.477
Pm673208	-0.647527				85.0311	143.228	181.765	150.97	228.778	213.847	194.2	222.442	143.235
Pm112171	-0.649605		GO:0005097,GO:0005509,GO:0005622,GO:0032313	Rab GTPase activator activity; calcium ion binding; GTPase-activating protein VRP	241.002	297.896	308.084	335.891	297.842	326.632	363.507	397.345	320.994
Pm671726	-0.649838			Protein of unknown function DUF726	104.423	134.53	124.696	132.325	139.781	148.286	150.926	138.666	158.339
Pm681650	-0.654834	Transcription regulation, transporter	GO:0003677,GO:0005215,GO:0006355,GO:0006810,GO:0016020	Transporter activity; high mobility group box, HMG1/HMG2; HMG-box transcription factor	119.43	161.824	155.916	176.28	158.801	179.514	191.699	205.77	164.658
Pm669894	-0.655671	Host interaction		Prefoldin; Myosin class II heavy chain; Cytoskeleton	209.885	275.088	326.968	335.423	335.704	322.887	298.435	256.146	334.157
Pm676385	-0.656669				15.3164	24.0562	38.3519	30.0883	43.8518	53.6191	37.5167	41.0462	31.23
Pm30996	-0.659009			Beta-glucan synthesis-associated, SKN1; Concanavalin A-like lectin/glucanase; beta-1,6-N-acetylglucosaminyltransferase	48.695	107.707	84.243	133.125	86.6434	151.249	145.595	135.252	110.585
Pm373763	-0.661431	Transcription regulation		Transcription factor activity; zinc ion binding; RNA polymerase II, large subunit	379.311	482.306	478.739	733.625	549.259	944.902	698.434	696.409	652.407
Pm114326	-0.66441	Transcription regulation	GO:0004842,GO:0005515,GO:0006512,GO:0008270	Protein binding; zinc ion binding; Zinc finger, PHD-type; ubiquitin-protein ligase activity; ubiquitin cycle	69.9604	113.977	100.5	147.095	145.043	127.59	159.254	126.262	113.985
Pm6999	-0.665434		GO:0003677,GO:0004693	Splicing coactivator SRm160/300, subunit SRm300; cyclin-dependent protein kinase activity	271.425	369.342	357.987	451.985	341.221	456.969	408.354	446.364	424.72
Pm101266	-0.66631		GO:0004015,GO:0008483,GO:0030170	Transaminase activity; pyridoxal phosphate binding; adenosylmethionine-8-amino-7-oxononanoate transaminase activity; Aminotransferase	205.944	274.395	329.295	297.025	316.445	297.566	344.635	374.066	295.491
Pm161973	-0.669025	Defence/disease resistance, signal transduction		Serine/threonine protein kinase	238.66	350.106	387.302	473.748	344.811	512.19	423.787	422.97	349.433
Pm201781	-0.669127	Growth/cell cycle regulation, signal transduction	GO:0004672,GO:0004713,GO:0005524,GO:0006468	ATP binding; protein amino acid phosphorylation; protein-tyrosine kinase activity	29.1246	46.4459	52.933	52.4836	69.1319	51.1509	77.7186	70.9412	56.0362
Pm678563	-0.669496			Nitrogen compound metabolic process; urease; nickel ion binding; metal-dependent hydrolase; amidohydrolase	215.749	270.714	343.91	264.262	305.083	366.127	325.846	310.801	331.399
Pm389772	-0.670535		GO:0003676,GO:0008168,GO:0032259	N-6 adenine-specific DNA methylase; nucleic acid binding; methyltransferase activity	208.283	285.435	367.369	348.168	376.413	480.914	439.158	316.928	330.999
Pm28756	-0.671132		GO:0005488	Protein containing adaptin N-terminal region; Armadillo-type fold	370.634	514.08	548.019	580.417	511.858	614.968	581.5	651.03	561.469
Pm680628	-0.674191	Transcription regulation	GO:0005488	HEAT; TATA-binding protein interacting (TIP20); armadillo-type fold	354.369	571.182	569.926	626.275	529.967	519.644	616.255	551.411	564.253
Pm685548	-0.678212	Defence/disease resistance, signal transduction		Serine/threonine protein kinase	44.3047	78.1138	70.0846	97.156	79.3093	87.9143	95.8947	118.284	79.8414
Pm9999	-0.679081				25.8478	72.2902	71.9405	76.9567	111.84	104.156	128.787	94.9915	79.5688
Pm20525	-0.680782			Pyridoxal phosphate-dependent transferase	286.693	641.738	587.065	910.929	592.982	795.063	750.926	774.524	619.955
Pm166001	-0.686451	Transcription regulation		Transcription regulator XNP/ATRX, DEAD-box superfamily	117.57	214.418	240.056	291.213	246.835	239.882	256.312	195.206	225.423
Pm28071	-0.689895	Defence/disease resistance, signal transduction	GO:0004672,GO:0004674,GO:0004697,GO:0004698,GO:0004699,GO:0004713,GO:0005524,GO:0005622,GO:0006468,GO:0007165,GO:0007242	Serine/threonine protein kinase	532.708	809.679	743.108	908.486	801.657	906.085	864.509	1110.78	824.696
Pm29486	-0.693124		GO:0004535,GO:0004672,GO:0005524,GO:0006468	Protein kinase activity; ATP binding; protein amino acid phosphorylation; poly(A)-specific ribonuclease activity	267.862	390.754	364.343	432.734	530.608	436.35	534.379	511.768	406.25
Pm103020	-0.698316	Host interaction	GO:0004463,GO:0005488,GO:0006508,GO:0008237,GO:0008270,GO:0019370	Proteolysis; metallopeptidase activity; zinc ion binding; leukotriene biosynthetic process; leukotriene-A4 hydrolase activity; peptidase M1, membrane alanine aminopeptidase; bifunctional leukotriene A4 hydrolase/aminopeptidase LTA4H; armadillo-type fold	409.676	742.21	921.21	637.633	908.403	830.662	837.756	736.508	843.738
Pm28753	-0.699038	Transcription regulation		PHD Zn-finger protein	547.83	974.05	839.592	1074.38	858.811	995.088	944.828	975.31	993.029
Pm470795	-0.700785	Stress response, transcription regulation	GO:0003700,GO:0005634,GO:0006355,GO:0043565	Transcription factor activity; heat shock factor (HSF)-type	21.9565	56.7342	54.7045	51.2212	48.7038	53.1234	60.604	56.0588	57.2312
Pm270088	-0.711657				21.7195	49.172	62.1226	71.0145	57.3265	75.3705	61.3324	63.8167	62.0305
Pm679429	-0.715251	Stress response	GO:0005524	ATP binding; Heat shock protein 70; Molecular chaperones	119.036	206.652	377.625	248.338	337.534	544.604	632.64	527.098	428.385
Pm674082	-0.716334				15.8164	23.5333	52.1499	42.1567	44.4609	37.5683	41.1804	49.0648	41.7441
Pm131778	-0.719766			Purine ribonucleoside monophosphate biosynthetic process; deaminase activity; adenine/adenosine/AMP deaminase; deoxyadenosine deaminase activity	296.401	340.114	421.427	401.059	470.729	504.606	408.742	436.594	434.133
Pm28197	-0.720111	Transcription regulation	GO:0003677,GO:0003700,GO:0005634,GO:0006350,GO:0006355,GO:0008270	Transcription factor activity; zinc ion binding	90.9026	117.199	136.79	141.399	140.781	136.504	138.151	132.722	149.874
Pm7862	-0.722779	Host interaction	GO:0005515,GO:0005622,GO:0005856,GO:0007165	RhoGAP; myosin/plant kinesin-like protein; WW/Rsp5/WWP; GTPase-activator protein	136.136	193.3	236.961	233.998	203.456	231.025	275.936	281.574	202.788
Pm524928	-0.727052	Defence/disease resistance, signal transduction	GO:0005515	Leucine-rich repeat; protein binding	51.5535	117.546	152.943	176.961	139.064	150.719	128.691	156.144	110.42
Pm28590	-0.740864	Defence/disease resistance, signal transduction	GO:0004672,GO:0004674,GO:0004675,GO:0004676,GO:0004677,GO:0004679,GO:0004680,GO:0004681,GO:0004690,GO:0004694,GO:0004695,GO:0004696,GO:0004698,GO:0004700,GO:0004702,GO:0004704,GO:0004705,GO:0004706,GO:0004708,GO:0004710,GO:0004711,GO:0004713,GO:0004718,GO:0005524,GO:0006468,GO:0008338,GO:0008339,GO:0008349,GO:0008545,GO:0016812,GO:0016908,GO:0016909,GO:0019199,GO:0019912,GO:0034211	Protein serine/threonine kinase activity	121.522	202.587	233.118	230.634	231.633	265.844	229.127	274.773	193.427
Pm683020	-0.75653			Uncharacterized conserved protein	86.5863	145.576	152.902	178.224	192.88	204.348	171.677	214.359	157.817
Pm9397	-0.758059	Carbohydrate biosynthesis, growth/cell cycle regulation, sugar/carbohydrate catabolism, transcription regulation		Cyclin-like F-box; beta-1,6-N-acetylglucosaminyltransferase	187.65	259.814	293.01	287.715	306.637	338.861	314.542	336.089	277.735
